# Supplementary material for: Immunosignature Analysis of Myalgic Encephalomyelitis/Chronic Fatigue Syndrome (ME/CFS)
Source: Mol Neurobiol. 2018 Oct 8;56(6):4249–57. doi: 10.1007/s12035-018-1354-8 (PMC6505503; doi:10.1007/s12035-018-1354-8)
Supplement: Supplementary file 2 — (XLSX 40 kb) [file 12035_2018_1354_MOESM2_ESM.xlsx]

## Sheet: SignatureConcordance
	RL_panel	RF_panel	EN_panel	sPC1	sPC2	sPC3	sPC4	sPC5	sPC6	sPC7	sPC8	sPC9	sPC10	sIPC1	sIPC2	sIPC3	sIPC4	sIPC5	sIPC6	sIPC7	sIPC8	sIPC9	sIPC10	GS1	GS2	GS3	GS4	GS5	GS6	GS7	GS8	GS9	GS10
RL_panel	1066	206	73	0	0	0	1	0	0	0	2	0	0	1	3	0	0	0	0	0	0	0	0	0	495	0	1	0	14	3	0	0	175
RF_panel	206	339	50	0	0	0	0	0	0	0	1	0	0	1	1	0	0	0	0	0	0	0	0	0	103	2	0	2	7	2	2	0	56
EN_panel	73	50	144	0	0	0	0	0	0	0	0	0	0	1	1	0	0	0	0	0	0	0	0	0	6	0	0	0	4	0	0	1	18
sPC1 (sparse PCA)	0	0	0	100	0	0	0	0	0	0	0	0	0	0	0	0	0	0	0	0	0	0	0	100	0	0	0	0	0	0	0	0	0
sPC2 (sparse PCA)	0	0	0	0	100	0	0	0	0	0	0	0	0	0	0	0	0	0	0	0	0	0	0	0	0	0	0	100	0	0	0	0	0
sPC3 (sparse PCA)	0	0	0	0	0	100	0	0	0	0	0	0	0	0	0	0	0	0	0	0	0	0	0	0	0	0	0	0	0	0	0	0	0
sPC4 (sparse PCA)	1	0	0	0	0	0	100	0	0	0	0	0	0	2	0	0	4	0	0	0	0	0	0	0	0	0	42	0	0	2	1	0	1
sPC5 (sparse PCA)	0	0	0	0	0	0	0	100	0	0	0	0	0	0	0	5	0	0	1	0	0	0	0	0	0	0	0	0	0	0	73	0	11
sPC6 (sparse PCA)	0	0	0	0	0	0	0	0	100	0	0	0	0	0	3	0	0	0	0	0	1	0	0	0	0	0	0	0	0	0	0	0	0
sPC7 (sparse PCA)	0	0	0	0	0	0	0	0	0	100	0	0	0	0	0	0	0	0	0	1	0	0	0	0	0	0	0	0	0	1	0	43	0
sPC8 (sparse PCA)	2	1	0	0	0	0	0	0	0	0	100	0	0	0	0	0	0	0	0	0	0	0	0	0	0	0	0	0	0	0	0	0	0
sPC9 (sparse PCA)	0	0	0	0	0	0	0	0	0	0	0	100	0	0	0	0	0	0	0	1	0	0	0	0	0	0	0	0	0	0	0	0	0
sPC10 (sparse PCA)	0	0	0	0	0	0	0	0	0	0	0	0	100	1	0	0	0	0	0	0	0	0	0	0	0	0	0	0	0	0	0	0	0
sIPC1 (sparse IPCA)	1	1	1	0	0	0	2	0	0	0	0	0	1	100	0	0	0	0	0	0	0	0	0	0	0	0	2	0	0	0	0	8	0
sIPC2 (sparse IPCA)	3	1	1	0	0	0	0	0	3	0	0	0	0	0	100	0	0	0	0	0	0	1	0	0	0	0	0	0	0	0	0	0	19
sIPC3 (sparse IPCA)	0	0	0	0	0	0	0	5	0	0	0	0	0	0	0	100	0	0	0	0	0	0	0	0	0	0	2	0	0	0	15	1	0
sIPC4 (sparse IPCA)	0	0	0	0	0	0	4	0	0	0	0	0	0	0	0	0	100	0	0	0	0	0	0	0	0	0	0	0	0	23	1	0	0
sIPC5 (sparse IPCA)	0	0	0	0	0	0	0	0	0	0	0	0	0	0	0	0	0	100	0	0	0	0	0	0	0	0	0	0	0	19	0	6	1
sIPC6 (sparse IPCA)	0	0	0	0	0	0	0	1	0	0	0	0	0	0	0	0	0	0	100	0	0	0	0	0	0	0	0	0	1	0	2	3	1
sIPC7 (sparse IPCA)	0	0	0	0	0	0	0	0	0	1	0	1	0	0	0	0	0	0	0	100	0	0	0	0	0	0	0	15	0	0	0	11	0
sIPC8 (sparse IPCA)	0	0	0	0	0	0	0	0	1	0	0	0	0	0	0	0	0	0	0	0	100	0	0	0	0	0	0	1	0	0	3	0	1
sIPC9 (sparse IPCA)	0	0	0	0	0	0	0	0	0	0	0	0	0	0	1	0	0	0	0	0	0	100	0	0	0	0	0	0	0	0	0	0	8
sIPC10 (sparse IPCA)	0	0	0	0	0	0	0	0	0	0	0	0	0	0	0	0	0	0	0	0	0	0	100	0	0	0	0	0	2	0	0	5	1
GS1 (Gene Shaving)	0	0	0	100	0	0	0	0	0	0	0	0	0	0	0	0	0	0	0	0	0	0	0	5207	0	0	20	0	0	28	0	164	0
GS2 (Gene Shaving)	495	103	6	0	0	0	0	0	0	0	0	0	0	0	0	0	0	0	0	0	0	0	0	0	4217	0	0	6	0	10	0	5	261
GS3 (Gene Shaving)	0	2	0	0	0	0	0	0	0	0	0	0	0	0	0	0	0	0	0	0	0	0	0	0	0	2239	1	0	0	3	3	0	10
GS4 (Gene Shaving)	1	0	0	0	0	0	42	0	0	0	0	0	0	2	0	2	0	0	0	0	0	0	0	20	0	1	2239	0	0	2	7	104	4
GS5 (Gene Shaving)	0	2	0	0	100	0	0	0	0	0	0	0	0	0	0	0	0	0	0	15	1	0	0	0	6	0	0	1813	1	5	0	37	12
GS6 (Gene Shaving)	14	7	4	0	0	0	0	0	0	0	0	0	0	0	0	0	0	0	1	0	0	0	2	0	0	0	0	1	2015	1	0	0	9
GS7 (Gene Shaving)	3	2	0	0	0	0	2	0	0	1	0	0	0	0	0	0	23	19	0	0	0	0	0	28	10	3	2	5	1	2239	0	33	3
GS8 (Gene Shaving)	0	2	0	0	0	0	1	73	0	0	0	0	0	0	0	15	1	0	2	0	3	0	0	0	0	3	7	0	0	0	1631	0	41
GS9 (Gene Shaving)	0	0	1	0	0	0	0	0	0	43	0	0	0	8	0	1	0	6	3	11	0	0	5	164	5	0	104	37	0	33	0	2765	1
GS10 (Gene Shaving)	175	56	18	0	0	0	1	11	0	0	0	0	0	0	19	0	0	1	1	0	1	8	1	0	261	10	4	12	9	3	41	1	2488

## Sheet: SignatureAUCandCorrelation
	Size	AUC	RL_panel	RF_panel	EN_panel	sPC1	sPC2	sPC3	sPC4	sPC5	sPC6	sPC7	sPC8	sPC9	sPC10	sIPC1	sIPC2	sIPC3	sIPC4	sIPC5	sIPC6	sIPC7	sIPC8	sIPC9	sIPC10	GS1	GS2	GS3	GS4	GS5	GS6	GS7	GS8	GS9	GS10
RL_panel	1066	0.820346	1	0.984748	0.873754	0.459831	0.30897	0.19858	0.7463	0.0883419	-0.143461	-0.799758	-0.660526	0.320296	0.0430384	0.320145	0.308366	0.0992147	0.167472	0.137572	0.124283	-0.0578375	0.0347327	-0.00196315	0.762307	0.483238	0.955905	0.270764	0.145726	0.418152	0.684385	-0.0940803	0.111296	0.393688	0.912866
RF_panel	339	0.854978	0.984748	1	0.912413	0.391574	0.348837	0.161583	0.720024	0.090003	-0.125944	-0.769405	-0.589852	0.283147	0.0214437	0.309876	0.347025	0.0777711	0.148143	0.127303	0.126397	-0.00528541	0.0457566	-0.0865297	0.735276	0.408789	0.930384	0.326789	0.0863787	0.461945	0.689218	-0.0416793	0.121262	0.316068	0.87904
EN_panel	144	0.967532	0.873754	0.912413	1	0.290698	0.224252	-0.025068	0.628511	0.12836	0.000453035	-0.597554	-0.458925	0.188161	-0.0166113	0.422531	0.46859	-0.0051344	0.110239	0.110994	0.138629	0.0225008	-0.076412	-0.0681063	0.557686	0.291	0.766385	0.35367	0.0992147	0.362579	0.639082	0.038055	0.0904561	0.231652	0.741619
sPC1 (sparse PCA)	100	0.551948	0.459831	0.391574	0.290698	1	-0.114618	0.153126	0.443975	0.0967986	-0.0350347	-0.51797	-0.846119	0.343401	0.025672	0.369828	-0.204923	0.21489	0.0114769	0.272878	0.22395	-0.200846	-0.0998188	0.556025	0.56267	0.976744	0.495923	-0.353066	0.718061	-0.133494	0.323165	-0.533978	-0.0566294	0.923588	0.572486
sPC2 (sparse PCA)	100	0.5671	0.30897	0.348837	0.224252	-0.114618	1	0.174419	0.00996678	0.0360918	0.108728	-0.258834	0.0451525	0.107822	0.250378	-0.139384	0.167774	-0.292812	-0.109182	0.121867	0.133947	0.575808	0.48958	-0.597403	0.298248	-0.0747508	0.419813	0.169737	-0.211114	0.966777	0.174268	0.012685	0.0110239	-0.178194	0.233011
sPC3 (sparse PCA)	100	0.510823	0.19858	0.161583	-0.025068	0.153126	0.174419	1	0.173513	0.207037	-0.0738448	-0.206584	-0.207943	0.145877	0.189671	-0.287677	-0.284808	0.0341287	-0.184234	-0.32392	-0.0909091	-0.324071	0.560103	-0.163546	0.236182	0.11945	0.266989	-0.285563	-0.241015	0.155542	0.156599	-0.517517	-0.313953	-0.00166113	0.268952
sPC4 (sparse PCA)	100	0.681818	0.7463	0.720024	0.628511	0.443975	0.00996678	0.173513	1	0.174721	-0.193295	-0.666566	-0.529447	0.155089	0.170945	0.436424	0.163546	0.30444	0.411054	0.0235578	-0.193748	-0.139233	-0.0158562	0.0460586	0.673059	0.392178	0.691332	0.316219	0.0617638	0.147387	0.668076	0.0231048	0.012534	0.305044	0.723346
sPC5 (sparse PCA)	100	0.556277	0.0883419	0.090003	0.12836	0.0967986	0.0360918	0.207037	0.174721	1	0.0294473	-0.0922682	-0.121262	0.00739958	0.259136	0.0333736	0.00845666	-0.481577	0.00105708	-0.179251	-0.42978	-0.0738448	0.262609	0.245545	0.155391	0.076714	0.0445485	-0.0889459	0.0478707	0.0214437	0.213229	-0.138025	-0.893235	0.0844156	0.296587
sPC6 (sparse PCA)	100	0.506494	-0.143461	-0.125944	0.000453035	-0.0350347	0.108728	-0.0738448	-0.193295	0.0294473	1	0.117789	0.16868	-0.230444	-0.00890969	0.0445485	0.51646	-0.0117789	-0.00755059	-0.0247659	0.249169	0.323165	0.464814	0.0930233	-0.350045	-0.051042	-0.172153	-0.0486258	0.0542132	0.0812443	-0.0498339	-0.0357898	-0.0342797	-0.00634249	-0.124434
sPC7 (sparse PCA)	100	0.329004	-0.799758	-0.769405	-0.597554	-0.51797	-0.258834	-0.206584	-0.666566	-0.0922682	0.117789	1	0.631682	-0.327998	-0.089852	-0.124132	-0.246753	-0.224857	-0.169888	-0.117185	0.0453035	-0.0484748	-0.0566294	-0.102235	-0.748867	-0.536696	-0.815917	-0.260193	-0.131531	-0.334642	-0.736031	0.101631	-0.105708	-0.429175	-0.821353
sPC8 (sparse PCA)	100	0.372294	-0.660526	-0.589852	-0.458925	-0.846119	0.0451525	-0.207943	-0.529447	-0.121262	0.16868	0.631682	1	-0.406373	0.0726367	-0.321504	0.0688614	-0.0812443	-0.0551193	-0.302628	-0.198883	0.334491	0.115373	-0.490335	-0.623226	-0.860918	-0.68061	0.217004	-0.588795	0.0418303	-0.397463	0.424645	0.0412262	-0.816068	-0.745243
sPC9 (sparse PCA)	100	0.545455	0.320296	0.283147	0.188161	0.343401	0.107822	0.145877	0.155089	0.00739958	-0.230444	-0.327998	-0.406373	1	0.281184	0.292208	-0.141196	0.178647	-0.330112	0.45515	-0.0140441	-0.334189	-0.0782241	0.064633	0.368016	0.40003	0.394594	-0.241468	0.0889459	0.103745	0.155542	-0.224101	0.025068	0.326034	0.354727
sPC10 (sparse PCA)	100	0.484848	0.0430384	0.0214437	-0.0166113	0.025672	0.250378	0.189671	0.170945	0.259136	-0.00890969	-0.089852	0.0726367	0.281184	1	0.194956	-0.0659921	-0.0120809	-0.182573	-0.0317125	-0.167623	0.0573845	0.218061	-0.0940803	0.210057	0.01344	0.0993658	-0.0362428	-0.141045	0.252341	0.161885	-0.165811	-0.233162	0.013289	0.115675
sIPC1 (sparse IPCA)	100	0.625541	0.320145	0.309876	0.422531	0.369828	-0.139384	-0.287677	0.436424	0.0333736	0.0445485	-0.124132	-0.321504	0.292208	0.194956	1	0.141951	0.0366959	0.038357	0.255965	0.246602	-0.100876	-0.245394	0.139837	0.234974	0.33736	0.29251	-0.0277862	0.231199	-0.0522501	0.137723	-0.1791	0.0601027	0.350951	0.254153
sIPC2 (sparse IPCA)	100	0.686147	0.308366	0.347025	0.46859	-0.204923	0.167774	-0.284808	0.163546	0.00845666	0.51646	-0.246753	0.0688614	-0.141196	-0.0659921	0.141951	1	-0.0425853	0.328451	0.214588	-0.0945334	0.263063	0.238448	-0.0221987	-0.0570825	-0.191936	0.211265	0.514195	-0.189369	0.26125	0.328753	0.429175	0.216551	-0.180308	0.285865
sIPC3 (sparse IPCA)	100	0.471861	0.0992147	0.0777711	-0.0051344	0.21489	-0.292812	0.0341287	0.30444	-0.481577	-0.0117789	-0.224857	-0.0812443	0.178647	-0.0120809	0.0366959	-0.0425853	1	0.00271821	0.0104198	0.0211416	-0.206886	-0.0498339	0.0587436	0.025068	0.192238	0.090154	0.0827545	-0.119299	-0.236031	0.172757	-0.0425853	0.56267	0.132739	0.105255
sIPC4 (sparse IPCA)	100	0.491342	0.167472	0.148143	0.110239	0.0114769	-0.109182	-0.184234	0.411054	0.00105708	-0.00755059	-0.169888	-0.0551193	-0.330112	-0.182573	0.038357	0.328451	0.00271821	1	0.152522	-0.258381	0.0824524	-0.00573845	0.0611598	0.0614618	-0.0714286	0.107067	0.457113	0.00996678	-0.0403201	0.0151012	0.521444	0.0703715	-0.11341	0.113259
sIPC5 (sparse IPCA)	100	0.517316	0.137572	0.127303	0.110994	0.272878	0.121867	-0.32392	0.0235578	-0.179251	-0.0247659	-0.117185	-0.302628	0.45515	-0.0317125	0.255965	0.214588	0.0104198	0.152522	1	-0.0697674	-0.0172153	-0.132437	0.180459	0.125491	0.311386	0.193446	-0.153126	0.361673	0.106312	-0.177288	0.194201	0.261099	0.279523	0.151616
sIPC6 (sparse IPCA)	100	0.573593	0.124283	0.126397	0.138629	0.22395	0.133947	-0.0909091	-0.193748	-0.42978	0.249169	0.0453035	-0.198883	-0.0140441	-0.167623	0.246602	-0.0945334	0.0211416	-0.258381	-0.0697674	1	0.135005	-0.0564784	-0.0652371	-0.0682573	0.236333	0.170643	-0.227122	0.29553	0.0955905	-0.213531	-0.398067	0.313953	0.282392	-0.0327696
sIPC7 (sparse IPCA)	100	0.467532	-0.0578375	-0.00528541	0.0225008	-0.200846	0.575808	-0.324071	-0.139233	-0.0738448	0.323165	-0.0484748	0.334491	-0.334189	0.0573845	-0.100876	0.263063	-0.206886	0.0824524	-0.0172153	0.135005	1	0.137119	-0.273331	0.0303534	-0.16717	-0.0105708	0.379644	-0.0119299	0.546965	0.108275	0.234823	0.148143	-0.149351	-0.15524
sIPC8 (sparse IPCA)	100	0.465368	0.0347327	0.0457566	-0.076412	-0.0998188	0.48958	0.560103	-0.0158562	0.262609	0.464814	-0.0566294	0.115373	-0.0782241	0.218061	-0.245394	0.238448	-0.0498339	-0.00573845	-0.132437	-0.0564784	0.137119	1	-0.278617	-0.157505	-0.138931	0.120507	-0.128209	-0.387949	0.433404	0.00845666	-0.234823	-0.300815	-0.23875	0.121715
sIPC9 (sparse IPCA)	100	0.443723	-0.00196315	-0.0865297	-0.0681063	0.556025	-0.597403	-0.163546	0.0460586	0.245545	0.0930233	-0.102235	-0.490335	0.064633	-0.0940803	0.139837	-0.0221987	0.0587436	0.0611598	0.180459	-0.0652371	-0.273331	-0.278617	1	0.0332226	0.597101	-0.0656901	-0.345364	0.700242	-0.654485	0.0354878	-0.244639	-0.19994	0.705376	0.199034
sIPC10 (sparse IPCA)	100	0.632035	0.762307	0.735276	0.557686	0.56267	0.298248	0.236182	0.673059	0.155391	-0.350045	-0.748867	-0.623226	0.368016	0.210057	0.234974	-0.0570825	0.025068	0.0614618	0.125491	-0.0682573	0.0303534	-0.157505	0.0332226	1	0.593627	0.774237	0.204168	0.271821	0.383419	0.720779	-0.158713	0.000906071	0.510571	0.753549
GS1 (Gene Shaving)	5207	0.538961	0.483238	0.408789	0.291	0.976744	-0.0747508	0.11945	0.392178	0.076714	-0.051042	-0.536696	-0.860918	0.40003	0.01344	0.33736	-0.191936	0.192238	-0.0714286	0.311386	0.236333	-0.16717	-0.138931	0.597101	0.593627	1	0.517668	-0.376321	0.76276	-0.101631	0.345666	-0.530655	-0.025672	0.964512	0.589399
GS2 (Gene Shaving)	4217	0.748918	0.955905	0.930384	0.766385	0.495923	0.419813	0.266989	0.691332	0.0445485	-0.172153	-0.815917	-0.68061	0.394594	0.0993658	0.29251	0.211265	0.090154	0.107067	0.193446	0.170643	-0.0105708	0.120507	-0.0656901	0.774237	0.517668	1	0.181063	0.130776	0.496225	0.624434	-0.203715	0.121867	0.409091	0.889459
GS3 (Gene Shaving)	2239	0.616883	0.270764	0.326789	0.35367	-0.353066	0.169737	-0.285563	0.316219	-0.0889459	-0.0486258	-0.260193	0.217004	-0.241468	-0.0362428	-0.0277862	0.514195	0.0827545	0.457113	-0.153126	-0.227122	0.379644	-0.128209	-0.345364	0.204168	-0.376321	0.181063	1	-0.401691	0.298852	0.42389	0.625642	0.346119	-0.389157	0.1717
GS4 (Gene Shaving)	2239	0.510823	0.145726	0.0863787	0.0992147	0.718061	-0.211114	-0.241015	0.0617638	0.0478707	0.0542132	-0.131531	-0.588795	0.0889459	-0.141045	0.231199	-0.189369	-0.119299	0.00996678	0.361673	0.29553	-0.0119299	-0.387949	0.700242	0.271821	0.76276	0.130776	-0.401691	1	-0.275294	-0.0217457	-0.270764	-0.0619148	0.849592	0.193446
GS5 (Gene Shaving)	1813	0.627706	0.418152	0.461945	0.362579	-0.133494	0.966777	0.155542	0.147387	0.0214437	0.0812443	-0.334642	0.0418303	0.103745	0.252341	-0.0522501	0.26125	-0.236031	-0.0403201	0.106312	0.0955905	0.546965	0.433404	-0.654485	0.383419	-0.101631	0.496225	0.298852	-0.275294	1	0.291453	0.101027	0.0687104	-0.21791	0.315011
GS6 (Gene Shaving)	2015	0.705628	0.684385	0.689218	0.639082	0.323165	0.174268	0.156599	0.668076	0.213229	-0.0498339	-0.736031	-0.397463	0.155542	0.161885	0.137723	0.328753	0.172757	0.0151012	-0.177288	-0.213531	0.108275	0.00845666	0.0354878	0.720779	0.345666	0.624434	0.42389	-0.0217457	0.291453	1	-0.00120809	-0.0151012	0.291302	0.714739
GS7 (Gene Shaving)	2239	0.517316	-0.0940803	-0.0416793	0.038055	-0.533978	0.012685	-0.517517	0.0231048	-0.138025	-0.0357898	0.101631	0.424645	-0.224101	-0.165811	-0.1791	0.429175	-0.0425853	0.521444	0.194201	-0.398067	0.234823	-0.234823	-0.244639	-0.158713	-0.530655	-0.203715	0.625642	-0.270764	0.101027	-0.00120809	1	0.26865	-0.523105	-0.185895
GS8 (Gene Shaving)	1631	0.504329	0.111296	0.121262	0.0904561	-0.0566294	0.0110239	-0.313953	0.012534	-0.893235	-0.0342797	-0.105708	0.0412262	0.025068	-0.233162	0.0601027	0.216551	0.56267	0.0703715	0.261099	0.313953	0.148143	-0.300815	-0.19994	0.000906071	-0.025672	0.121867	0.346119	-0.0619148	0.0687104	-0.0151012	0.26865	1	-0.0480217	-0.0472667
GS9 (Gene Shaving)	2765	0.510823	0.393688	0.316068	0.231652	0.923588	-0.178194	-0.00166113	0.305044	0.0844156	-0.00634249	-0.429175	-0.816068	0.326034	0.013289	0.350951	-0.180308	0.132739	-0.11341	0.279523	0.282392	-0.149351	-0.23875	0.705376	0.510571	0.964512	0.409091	-0.389157	0.849592	-0.21791	0.291302	-0.523105	-0.0480217	1	0.503171
GS10 (Gene Shaving)	2488	0.742424	0.912866	0.87904	0.741619	0.572486	0.233011	0.268952	0.723346	0.296587	-0.124434	-0.821353	-0.745243	0.354727	0.115675	0.254153	0.285865	0.105255	0.113259	0.151616	-0.0327696	-0.15524	0.121715	0.199034	0.753549	0.589399	0.889459	0.1717	0.193446	0.315011	0.714739	-0.185895	-0.0472667	0.503171	1
		0	-1	0	1
		1

## Sheet: Summary_SupervisedSignatures
Signature	Number of peptides	AUC	Description
RL_panel	1066	0.820346	Robust Limma supervised analysis. Features were selected for a FDR threshold of 0.05.
RF_panel	339	0.854978	Random Forest supervised analysis based on 10,000 trees. Features were selected based on a feature importance ('mean decrease gini') threshold of 0.005.
EN_panel	144	0.967532	Elastic Net supervised analysis (α=0.1 and λ estimated by internal 10-fold cross-validation). Feature selection based on observed frequency at or above 10% over 100 runs (with two CFS and two Controls randomly removed in each run).

## Sheet: Summary_UnsupervisedSignatures
Signature	Number of peptides	AUC	Description
sPCA_panel	200	0.487013	Union of unsupervised sparse PCA panels sPCA4 and sPCA7. sPCA4 has 42 of 100 peptides in common with GS4. sPCA7 has 43 of 100 peptides in common with GS9.
sIPCA_panel	100	0.632035	Unsupervised sparse IPCA panel sIPCA10. Seemingly the best of all 10 sIPCA panels. It has the highest correlation with the three supervised panels but not the highest AUC.
GS_panel	6444	0.753247	Union of unsupervised Gene Shaving clusters GS2 and GS10 that display the highest AUCs of all 30 unsupervised panels.

## Sheet: Summary_CPS_Signatures
					Correlation between Signatures (mean signed peptide)
Signature	Number of peptides	AUC	Description		CPS001	CPS002	CPS003	CPS004	CPS005	CPS006	CPS007
CPS001	654	0.800866	Intersection of the union of supervised panels (CPS004) and the union of unsupervised Gene Shaving clusters GS2 and GS10 (GS_panel)		1	0.984295		0.990184	0.891423	0.987768
CPS002	6742	0.751082	Union of unsupervised panels (sPCA_panel, sIPCA_panel and GS_panel)		0.984295	1		0.963153	0.838417	0.999094
CPS003	0		Intersection of unsupervised panels (sPCA_panel, sIPCA_panel and GS_panel)				1
CPS004	1255	0.833333	Union of supervised panels (RL_panel, RF_panel, EN_panel)		0.990184	0.963153		1	0.925249	0.969496
CPS005	35	0.928571	Intersection of supervised panels (RL_panel, RF_panel, EN_panel)		0.891423	0.838417		0.925249	1	0.847025
CPS006	7342	0.755411	Union of union of unsupervised (CPS002) and union of supervised (CPS004) signatures		0.987768	0.999094		0.969496	0.847025	1
CPS007	0		Intersection of intersect of unsupervised (CPS003) and intersect of supervised (CPS005) signatures								1
