# Supplementary material for: Immunosignature Analysis of Myalgic Encephalomyelitis/Chronic Fatigue Syndrome (ME/CFS)
Source: Mol Neurobiol. 2018 Oct 8;56(6):4249–57. doi: 10.1007/s12035-018-1354-8 (PMC6505503; doi:10.1007/s12035-018-1354-8)
Supplement: Supplementary file 3 — (XLSX 268 kb) [file 12035_2018_1354_MOESM3_ESM.xlsx]

## Sheet: CPS001
Signature CPS001		Discovery Analysis (AD001; 22 CFS vs 21 Controls)							Validation Analysis (VD001; 6 CFS-Canada vs 7 Controls-Canada)							Validation Analysis (VD001; 22 CFS-Norway vs 7 Controls-Canada)							Validation Analysis (VD001; 22 CFS-Norway vs 6 Healthy-USA)							Selection_Criteria			SELECTION
Peptide_ID	Page in Boxplot PDF	meanCFS	meanControls	log2FC	FC	CFS_vs_Controls	FC_absolute	p_value	meanCFS (Canada)	meanControls (Canada)	log2FC	FC	CFS (Canada)_vs_Controls (Canada)	FC_absolute	p_value	meanCFS (Norway)	meanControls (Canada)	log2FC	FC	CFS (Norway)_vs_Controls (Canada)	FC_absolute	p_value	meanCFS (Norway)	meanHealthy (USA)	log2FC	FC	CFS (Norway)_vs_Healthy (USA)	FC_absolute	p_value	CFS-Controls in AD001 and VD001	plus CFS-Norway vs Controls-Canada	plus CFS-Norway vs Healthy-USA	Set A
AFQKHRLSVALS	2	-0.429201	-0.223397	-0.205804	-1.15333	down	1.15333	0.0048289	0.107349	0.425297	-0.317948	-1.24656	down	1.24656	0.0202495	0.0175479	0.425297	-0.407749	-1.32661	down	1.32661	2.74176e-06	0.0175479	1.04247	-1.02492	-2.03485	down	2.03485	0.000634965	2	3	4	TRUE
AFRSWQPLSGVL	3	-0.280668	-0.00312293	-0.277545	-1.21213	down	1.21213	0.000276108	0.140283	0.480239	-0.339956	-1.26572	down	1.26572	0.000661874	-0.0311671	0.480239	-0.511406	-1.42544	down	1.42544	7.3195e-06	-0.0311671	0.91701	-0.948177	-1.92943	down	1.92943	0.000476814	2	3	4	TRUE
AFYRWGFYKVLS	4	-1.30069	-1.05131	-0.249376	-1.18869	down	1.18869	0.00795939	-0.239393	0.0853743	-0.324767	-1.25246	down	1.25246	0.0308187	-0.435598	0.0853743	-0.520972	-1.43492	down	1.43492	0.0001526	-0.435598	1.35268	-1.78828	-3.45403	down	3.45403	5.55329e-07	2	3	4	TRUE
ALHVLRFPYKLG	9	-1.28144	-0.993008	-0.288433	-1.22131	down	1.22131	0.00266746	-0.0721901	0.262249	-0.334439	-1.26089	down	1.26089	0.0143205	-0.0861049	0.262249	-0.348354	-1.27311	down	1.27311	0.0309136	-0.0861049	1.33761	-1.42371	-2.68275	down	2.68275	1.2797e-06	2	3	4	TRUE
ALLKYWGVALSG	10	-0.806131	-0.548293	-0.257838	-1.19569	down	1.19569	0.00645412	0.0265002	0.413908	-0.387408	-1.30804	down	1.30804	0.00115901	-0.192537	0.413908	-0.606445	-1.5225	down	1.5225	1.26228e-08	-0.192537	1.08796	-1.28049	-2.42922	down	2.42922	3.97182e-08	2	3	4	TRUE
ALNNVLFRYWSL	12	-0.813104	-0.547915	-0.265189	-1.20179	down	1.20179	0.00794433	-0.493185	-0.1633	-0.329885	-1.25691	down	1.25691	0.0271286	-0.823299	-0.1633	-0.659999	-1.58008	down	1.58008	9.08057e-09	-0.823299	0.524283	-1.34758	-2.54485	down	2.54485	0.00168855	2	3	4	TRUE
ALSRFNVFPVAG	14	-0.361623	-0.0873917	-0.274231	-1.20935	down	1.20935	0.00283307	0.381991	0.84801	-0.46602	-1.38129	down	1.38129	0.00714645	0.24264	0.84801	-0.60537	-1.52137	down	1.52137	1.17572e-05	0.24264	1.34955	-1.10691	-2.15384	down	2.15384	0.00014762	2	3	4	TRUE
ANHVLRYRWVSV	15	-0.852732	-0.548399	-0.304333	-1.23485	down	1.23485	0.00149602	-0.124902	0.168694	-0.293596	-1.22569	down	1.22569	0.0102251	-0.425168	0.168694	-0.593862	-1.50928	down	1.50928	3.12351e-07	-0.425168	0.636679	-1.06185	-2.0876	down	2.0876	0.00171223	2	3	4	TRUE
APFFRLGVALSG	17	-0.925094	-0.582713	-0.342381	-1.26785	down	1.26785	0.000204548	0.403497	0.681028	-0.277531	-1.21212	down	1.21212	0.0292572	0.174529	0.681028	-0.5065	-1.4206	down	1.4206	2.82234e-06	0.174529	1.964	-1.78947	-3.45688	down	3.45688	9.93765e-05	2	3	4	TRUE
ARALYLFRSALG	19	-1.45188	-1.0694	-0.382481	-1.30358	down	1.30358	0.000294072	-0.515259	-0.0871075	-0.428151	-1.34551	down	1.34551	0.0124951	-0.679391	-0.0871075	-0.592283	-1.50763	down	1.50763	3.62969e-09	-0.679391	0.93746	-1.61685	-3.06705	down	3.06705	9.84969e-05	2	3	4	TRUE
ARAVLNALSVLS	20	-0.509242	-0.302796	-0.206446	-1.15384	down	1.15384	0.0123773	0.115439	0.421583	-0.306144	-1.2364	down	1.2364	0.0488036	-0.0504341	0.421583	-0.472017	-1.38705	down	1.38705	0.000158139	-0.0504341	1.45395	-1.50439	-2.83704	down	2.83704	0.000921398	2	3	4	TRUE
ARGYVWASGVLS	24	-0.499851	-0.244266	-0.255585	-1.19382	down	1.19382	0.00313424	-0.014862	0.276368	-0.29123	-1.22368	down	1.22368	0.00267765	-0.259401	0.276368	-0.535769	-1.44971	down	1.44971	1.11806e-06	-0.259401	0.648141	-0.907542	-1.87585	down	1.87585	7.15808e-05	2	3	4	TRUE
ARNQLWAGVALS	25	0.102976	0.31734	-0.214364	-1.16019	down	1.16019	0.0120547	-0.0831862	0.180449	-0.263635	-1.2005	down	1.2005	0.0280677	-0.218932	0.180449	-0.399381	-1.31894	down	1.31894	3.9088e-05	-0.218932	0.288647	-0.50758	-1.42166	down	1.42166	0.0313153	2	3	4	TRUE
ASRVFRLSYWKD	26	-1.07264	-0.717731	-0.354907	-1.2789	down	1.2789	0.000239951	-0.212607	0.105152	-0.317759	-1.24639	down	1.24639	0.0230722	-0.206947	0.105152	-0.312099	-1.24151	down	1.24151	0.0150658	-0.206947	0.643982	-0.850929	-1.80366	down	1.80366	0.00343392	2	3	4	TRUE
AVLSLKLGVASG	28	-0.741858	-0.501287	-0.24057	-1.18146	down	1.18146	0.00278427	-0.237383	0.132203	-0.369586	-1.29198	down	1.29198	0.00314212	-0.488802	0.132203	-0.621005	-1.53795	down	1.53795	6.87302e-07	-0.488802	0.372374	-0.861176	-1.81652	down	1.81652	4.19366e-06	2	3	4	TRUE
AVRFWSGVALSG	29	-0.527716	-0.239908	-0.287808	-1.22078	down	1.22078	0.00166512	-0.0114824	0.295043	-0.306525	-1.23673	down	1.23673	0.030294	-0.240846	0.295043	-0.535889	-1.44984	down	1.44984	1.1145e-06	-0.240846	0.520991	-0.761837	-1.69565	down	1.69565	0.00160979	2	3	4	TRUE
AVSRWLSNLSAL	30	-0.63342	-0.35077	-0.28265	-1.21643	down	1.21643	0.00336997	0.0635147	0.413642	-0.350127	-1.27467	down	1.27467	0.0120493	-0.134247	0.413642	-0.547888	-1.46194	down	1.46194	4.6199e-09	-0.134247	0.592106	-0.726353	-1.65445	down	1.65445	0.0389016	2	3	4	TRUE
AWFRQFYALSAL	32	-0.890923	-0.597613	-0.29331	-1.22545	down	1.22545	0.00187532	-0.202768	0.186656	-0.389425	-1.30987	down	1.30987	0.0222417	-0.565961	0.186656	-0.752617	-1.68485	down	1.68485	1.6887e-10	-0.565961	0.986	-1.55196	-2.93215	down	2.93215	1.28265e-06	2	3	4	TRUE
AWRASVLSGVAL	35	-0.274033	-0.0198633	-0.25417	-1.19265	down	1.19265	0.00324463	0.372631	0.623826	-0.251195	-1.19019	down	1.19019	0.0224392	0.217944	0.623826	-0.405882	-1.3249	down	1.3249	5.35838e-05	0.217944	1.58747	-1.36952	-2.58385	down	2.58385	0.000587329	2	3	4	TRUE
DFLYLRKVLSLS	38	-1.43053	-1.21386	-0.216673	-1.16205	down	1.16205	0.0339453	-0.101148	0.223209	-0.324357	-1.25211	down	1.25211	0.0344042	-0.161036	0.223209	-0.384246	-1.30518	down	1.30518	0.000428606	-0.161036	1.854	-2.01504	-4.04191	down	4.04191	1.91249e-05	2	3	4	TRUE
DRGYWFRALSVL	40	-0.992306	-0.646813	-0.345493	-1.27059	down	1.27059	0.000734723	-0.379972	0.145258	-0.52523	-1.43916	down	1.43916	0.00588876	-0.457479	0.145258	-0.602738	-1.5186	down	1.5186	0.00130037	-0.457479	1.40101	-1.85849	-3.62628	down	3.62628	9.18802e-06	2	3	4	TRUE
DRSFFRALSGLS	41	-1.34009	-1.04593	-0.294166	-1.22618	down	1.22618	0.00113848	-0.211493	0.246945	-0.458438	-1.37405	down	1.37405	0.00135759	-0.42064	0.246945	-0.667585	-1.58841	down	1.58841	2.62854e-07	-0.42064	0.896542	-1.31718	-2.49179	down	2.49179	0.0109157	2	3	4	TRUE
EYPNLRVFWKVL	50	-0.651355	-0.364369	-0.286986	-1.22009	down	1.22009	0.00391321	0.0439025	0.305509	-0.261606	-1.19881	down	1.19881	0.0194511	-0.0742007	0.305509	-0.37971	-1.30108	down	1.30108	0.000957226	-0.0742007	1.2543	-1.3285	-2.51141	down	2.51141	0.00106657	2	3	4	TRUE
FAKLEVAFYKGV	51	-1.04645	-0.84094	-0.205507	-1.15309	down	1.15309	0.00612727	0.111738	0.371944	-0.260205	-1.19765	down	1.19765	0.0208462	-0.108352	0.371944	-0.480296	-1.39503	down	1.39503	1.87759e-06	-0.108352	0.638926	-0.747278	-1.67862	down	1.67862	0.00109434	2	3	4	TRUE
FARFQRYSGVAL	53	-0.917925	-0.618606	-0.299318	-1.23056	down	1.23056	0.00125154	0.0947656	0.51482	-0.420054	-1.33798	down	1.33798	0.0130316	-0.20236	0.51482	-0.71718	-1.64397	down	1.64397	3.59797e-06	-0.20236	1.01757	-1.21993	-2.32935	down	2.32935	0.0225443	2	3	4	TRUE
FARPQRYSWVGL	55	-0.725231	-0.467828	-0.257402	-1.19532	down	1.19532	0.00319728	0.140005	0.475153	-0.335148	-1.26151	down	1.26151	0.0125326	-0.113375	0.475153	-0.588528	-1.50371	down	1.50371	1.93001e-08	-0.113375	0.749364	-0.862739	-1.81849	down	1.81849	1.78338e-05	2	3	4	TRUE
FEPRYVALRRYA	56	-1.31468	-0.994899	-0.319784	-1.24814	down	1.24814	0.00318489	0.0255773	0.328835	-0.303258	-1.23393	down	1.23393	0.0244665	0.0289233	0.328835	-0.299912	-1.23107	down	1.23107	0.0243594	0.0289233	1.29937	-1.27044	-2.41236	down	2.41236	2.84307e-05	2	3	4	TRUE
FFRAVAYWKHVL	58	-1.40462	-1.12936	-0.275255	-1.21021	down	1.21021	0.00824031	-0.234017	0.0926283	-0.326645	-1.25409	down	1.25409	0.0278991	-0.523637	0.0926283	-0.616266	-1.5329	down	1.5329	1.41488e-06	-0.523637	0.860698	-1.38434	-2.61052	down	2.61052	4.22107e-05	2	3	4	TRUE
FHLYSRKSFVAL	62	-1.50243	-1.20405	-0.29838	-1.22976	down	1.22976	0.00219723	-0.174733	0.260192	-0.434925	-1.35184	down	1.35184	0.0376821	-0.270056	0.260192	-0.530248	-1.44418	down	1.44418	0.000719159	-0.270056	1.52128	-1.79134	-3.46136	down	3.46136	8.75751e-06	2	3	4	TRUE
FKWSPYSVLSLG	64	-0.555866	-0.353229	-0.202637	-1.1508	down	1.1508	0.0265195	0.43779	0.664472	-0.226682	-1.17014	down	1.17014	0.0314695	0.251278	0.664472	-0.413194	-1.33163	down	1.33163	2.22409e-06	0.251278	1.77106	-1.51978	-2.86747	down	2.86747	2.67262e-05	2	3	4	TRUE
FPLYYVGRKHSL	71	-1.57058	-1.34704	-0.223543	-1.1676	down	1.1676	0.0191999	-0.218422	0.0892462	-0.307668	-1.23771	down	1.23771	0.0350267	-0.538219	0.0892462	-0.627465	-1.54485	down	1.54485	1.47606e-06	-0.538219	0.779308	-1.31753	-2.49238	down	2.49238	0.000186597	2	3	4	TRUE
FPPYFRWSNLGL	72	-0.844288	-0.549361	-0.294928	-1.22682	down	1.22682	0.000563586	0.208831	0.529389	-0.320558	-1.24881	down	1.24881	0.00699476	0.146508	0.529389	-0.382881	-1.30394	down	1.30394	0.0138218	0.146508	1.64599	-1.49948	-2.82741	down	2.82741	9.20615e-05	2	3	4	TRUE
FPRFLSFRYNVL	73	-1.17299	-0.880706	-0.292281	-1.22457	down	1.22457	0.00314539	0.13701	0.51122	-0.37421	-1.29613	down	1.29613	0.00787427	0.00827668	0.51122	-0.502944	-1.4171	down	1.4171	8.72221e-06	0.00827668	2.04674	-2.03846	-4.10807	down	4.10807	5.07032e-10	2	3	4	TRUE
FQPYFARYALSG	77	-1.14242	-0.877565	-0.264852	-1.20151	down	1.20151	0.00411443	0.159832	0.508378	-0.348546	-1.27328	down	1.27328	0.026233	-0.143151	0.508378	-0.651529	-1.57083	down	1.57083	2.70954e-05	-0.143151	1.09635	-1.2395	-2.36117	down	2.36117	0.000124382	2	3	4	TRUE
FQVRGWVLGVSG	79	0.0380487	0.326428	-0.28838	-1.22127	down	1.22127	0.00246358	-0.0213165	0.296599	-0.317916	-1.24653	down	1.24653	0.0265461	-0.246451	0.296599	-0.54305	-1.45705	down	1.45705	0.000560257	-0.246451	0.535715	-0.782166	-1.71971	down	1.71971	0.00277656	2	3	4	TRUE
FQYKFLSYWNKS	80	-1.3351	-1.03687	-0.298226	-1.22963	down	1.22963	0.00134671	-0.422217	-0.0526802	-0.369537	-1.29194	down	1.29194	0.0127717	-0.927448	-0.0526802	-0.874768	-1.83371	down	1.83371	1.78415e-09	-0.927448	0.295081	-1.22253	-2.33355	down	2.33355	0.000910276	2	3	4	TRUE
FRLYAFRSGFYG	81	-1.57065	-1.16156	-0.40909	-1.32785	down	1.32785	0.000250287	-0.696204	-0.308895	-0.387309	-1.30795	down	1.30795	0.0054537	-1.10487	-0.308895	-0.795979	-1.73626	down	1.73626	7.3443e-12	-1.10487	0.419694	-1.52457	-2.87701	down	2.87701	6.65503e-06	2	3	4	TRUE
FSNRFPLSVLSG	85	-0.418785	-0.134367	-0.284419	-1.21792	down	1.21792	0.00172456	0.0403755	0.435809	-0.395433	-1.31534	down	1.31534	0.0085152	-0.317289	0.435809	-0.753097	-1.68541	down	1.68541	5.92557e-08	-0.317289	0.951688	-1.26898	-2.40991	down	2.40991	0.000662576	2	3	4	TRUE
FVRLVLRNAGAS	86	-0.6759	-0.393013	-0.282887	-1.21663	down	1.21663	0.00737644	0.246233	0.577576	-0.331343	-1.25818	down	1.25818	0.0328352	0.365099	0.577576	-0.212477	-1.15868	down	1.15868	0.0416271	0.365099	1.57751	-1.21241	-2.31724	down	2.31724	0.000475442	2	3	4	TRUE
GFRQHLFRWVGV	93	-0.904435	-0.626066	-0.278369	-1.21282	down	1.21282	0.00773918	-0.0289786	0.220168	-0.249146	-1.1885	down	1.1885	0.0358685	-0.0885308	0.220168	-0.308698	-1.23859	down	1.23859	0.00977492	-0.0885308	0.865558	-0.954089	-1.93736	down	1.93736	0.000583068	2	3	4	TRUE
GFVKLLSGVLSG	95	-0.908187	-0.686385	-0.221801	-1.16619	down	1.16619	0.0133541	0.18695	0.492584	-0.305634	-1.23596	down	1.23596	0.0179029	0.0391508	0.492584	-0.453433	-1.3693	down	1.3693	3.75862e-06	0.0391508	1.4187	-1.37955	-2.60187	down	2.60187	0.000412009	2	3	4	TRUE
GRFLYNLSVLSG	100	-0.901123	-0.625206	-0.275918	-1.21076	down	1.21076	0.00665025	0.0330462	0.264709	-0.231663	-1.17419	down	1.17419	0.0312074	-0.352635	0.264709	-0.617344	-1.53405	down	1.53405	1.12489e-08	-0.352635	1.22104	-1.57367	-2.97661	down	2.97661	3.02905e-06	2	3	4	TRUE
GRFRNYVALSGL	101	-0.818526	-0.603002	-0.215524	-1.16113	down	1.16113	0.00623578	0.207973	0.54013	-0.332156	-1.25889	down	1.25889	0.0171956	0.0450468	0.54013	-0.495083	-1.4094	down	1.4094	0.000134651	0.0450468	1.42962	-1.38457	-2.61094	down	2.61094	0.00015411	2	3	4	TRUE
GRFVYNLGVALS	102	-0.660139	-0.345815	-0.314323	-1.24343	down	1.24343	0.00349977	0.316861	0.892912	-0.576051	-1.49076	down	1.49076	0.0338846	0.216937	0.892912	-0.675974	-1.59768	down	1.59768	0.00708293	0.216937	2.14115	-1.92421	-3.7953	down	3.7953	1.77113e-06	2	3	4	TRUE
GRLWYNALSVLS	104	-0.64489	-0.345176	-0.299715	-1.2309	down	1.2309	0.000831187	0.180324	0.50673	-0.326406	-1.25389	down	1.25389	0.0369871	-0.0342702	0.50673	-0.541	-1.45498	down	1.45498	3.11396e-07	-0.0342702	1.55907	-1.59334	-3.01748	down	3.01748	2.11444e-05	2	3	4	TRUE
GRYSRWWVLGVL	105	-0.95296	-0.63321	-0.319751	-1.24811	down	1.24811	0.00146918	-0.622299	-0.146925	-0.475374	-1.39028	down	1.39028	0.00307941	-0.62257	-0.146925	-0.475645	-1.39054	down	1.39054	3.95183e-05	-0.62257	0.869479	-1.49205	-2.81288	down	2.81288	0.00491892	2	3	4	TRUE
GSYLRLSGVLSG	107	-0.886238	-0.625287	-0.260951	-1.19827	down	1.19827	0.011697	-0.176011	0.16963	-0.345641	-1.27072	down	1.27072	0.0139558	-0.379626	0.16963	-0.549256	-1.46333	down	1.46333	4.24462e-07	-0.379626	0.764812	-1.14444	-2.2106	down	2.2106	2.61737e-06	2	3	4	TRUE
GSYQFRPWLSAL	108	-0.445383	-0.183871	-0.261512	-1.19873	down	1.19873	0.00360501	0.079884	0.30737	-0.227486	-1.17079	down	1.17079	0.0187321	-0.025243	0.30737	-0.332613	-1.25929	down	1.25929	0.000108635	-0.025243	0.679224	-0.704467	-1.62954	down	1.62954	0.000385148	2	3	4	TRUE
GVQRPFLGVLSG	112	-0.00832127	0.281476	-0.289798	-1.22247	down	1.22247	0.0015291	-0.0767377	0.267357	-0.344095	-1.26935	down	1.26935	0.00685672	-0.254684	0.267357	-0.522041	-1.43599	down	1.43599	1.24028e-06	-0.254684	0.820083	-1.07477	-2.10638	down	2.10638	0.000126423	2	3	4	TRUE
GVWRYSGVALSG	114	-0.473082	-0.24075	-0.232332	-1.17473	down	1.17473	0.00398305	0.25439	0.658173	-0.403783	-1.32297	down	1.32297	0.0146016	-0.0157798	0.658173	-0.673953	-1.59544	down	1.59544	1.08354e-08	-0.0157798	0.665384	-0.681164	-1.60343	down	1.60343	0.000545685	2	3	4	TRUE
GWLLKSGVALSG	115	-0.473252	-0.235535	-0.237717	-1.17913	down	1.17913	0.00741391	0.089839	0.44274	-0.352901	-1.27713	down	1.27713	0.0223555	-0.0839079	0.44274	-0.526647	-1.44058	down	1.44058	9.40053e-05	-0.0839079	0.931979	-1.01589	-2.02215	down	2.02215	3.22118e-06	2	3	4	TRUE
GWVQWARLSVSG	118	-0.0749952	0.202911	-0.277906	-1.21243	down	1.21243	0.00126957	0.255294	0.509785	-0.254491	-1.19291	down	1.19291	0.0482291	-0.0779378	0.509785	-0.587723	-1.50287	down	1.50287	3.30097e-06	-0.0779378	0.709646	-0.787584	-1.72618	down	1.72618	0.00228179	2	3	4	TRUE
GYARVFNLSVLS	119	-0.470626	-0.234486	-0.236141	-1.17784	down	1.17784	0.014034	0.348403	0.833336	-0.484933	-1.39952	down	1.39952	0.0152994	0.0768633	0.833336	-0.756473	-1.68936	down	1.68936	6.87269e-08	0.0768633	1.97067	-1.89381	-3.71615	down	3.71615	0.000159111	2	3	4	TRUE
HDGFARSFRVAV	120	-0.336653	-0.0284391	-0.308214	-1.23817	down	1.23817	0.000654547	0.224905	0.624972	-0.400067	-1.31957	down	1.31957	0.021634	0.0737846	0.624972	-0.551187	-1.46529	down	1.46529	0.00414255	0.0737846	1.51197	-1.43819	-2.7098	down	2.7098	0.000509754	2	3	4	TRUE
HLYKALFGRVAL	123	-1.75726	-1.46179	-0.295474	-1.22729	down	1.22729	0.00515367	-0.323212	0.194212	-0.517424	-1.4314	down	1.4314	0.00035104	-0.41509	0.194212	-0.609302	-1.52552	down	1.52552	4.66114e-08	-0.41509	1.35798	-1.77307	-3.41782	down	3.41782	0.000143658	2	3	4	TRUE
HPFFRASGVALG	124	-0.576167	-0.334822	-0.241345	-1.18209	down	1.18209	0.00473299	0.320649	0.689457	-0.368808	-1.29129	down	1.29129	0.00286397	0.124384	0.689457	-0.565073	-1.47946	down	1.47946	2.19256e-06	0.124384	1.32339	-1.199	-2.29581	down	2.29581	0.000105912	2	3	4	TRUE
KAWWAFPYKVLS	129	-0.928926	-0.683623	-0.245303	-1.18534	down	1.18534	0.0043429	0.180506	0.561448	-0.380942	-1.30219	down	1.30219	0.0311786	-0.0746492	0.561448	-0.636097	-1.55412	down	1.55412	4.13243e-07	-0.0746492	1.44862	-1.52327	-2.87443	down	2.87443	0.000480281	2	3	4	TRUE
KFARFYSGVLSG	130	-1.16412	-0.907758	-0.256362	-1.19446	down	1.19446	0.00376567	-0.117355	0.230457	-0.347812	-1.27263	down	1.27263	0.00530809	-0.466537	0.230457	-0.696994	-1.62112	down	1.62112	1.53158e-07	-0.466537	0.785903	-1.25244	-2.38244	down	2.38244	0.0143167	2	3	4	TRUE
KLWLPRYWASVL	136	-1.12874	-0.869442	-0.259295	-1.19689	down	1.19689	0.0106236	6.98783e-05	0.216997	-0.216927	-1.16226	down	1.16226	0.0428591	-0.137773	0.216997	-0.35477	-1.27878	down	1.27878	0.000138042	-0.137773	0.981131	-1.1189	-2.17182	down	2.17182	0.000674401	2	3	4	TRUE
LARLPLGVALSG	151	-0.294024	-0.0470729	-0.246951	-1.1867	down	1.1867	0.0222315	0.275648	0.490723	-0.215075	-1.16076	down	1.16076	0.0475513	0.236792	0.490723	-0.253931	-1.19245	down	1.19245	0.0309767	0.236792	1.02727	-0.790477	-1.72965	down	1.72965	0.000183606	2	3	4	TRUE
LFLRRWALSVSG	153	-0.93497	-0.60241	-0.33256	-1.25925	down	1.25925	0.000325147	-0.22801	0.0577204	-0.28573	-1.21903	down	1.21903	0.00961246	-0.574004	0.0577204	-0.631724	-1.54942	down	1.54942	5.92272e-08	-0.574004	0.938752	-1.51276	-2.85354	down	2.85354	2.10549e-05	2	3	4	TRUE
LFWLFRQRNVAL	154	-1.18248	-0.829038	-0.353441	-1.2776	down	1.2776	0.000499765	-0.228269	0.117412	-0.345682	-1.27075	down	1.27075	0.038296	-0.478658	0.117412	-0.596071	-1.51159	down	1.51159	4.50732e-06	-0.478658	1.28796	-1.76662	-3.40255	down	3.40255	2.25581e-05	2	3	4	TRUE
LLRWNWAGVALS	158	-0.372376	-0.0858427	-0.286534	-1.21971	down	1.21971	0.00189872	0.108067	0.369355	-0.261288	-1.19855	down	1.19855	0.00181006	-0.0724213	0.369355	-0.441776	-1.35828	down	1.35828	1.32204e-06	-0.0724213	1.03036	-1.10279	-2.14769	down	2.14769	0.000637709	2	3	4	TRUE
LNKFQYALGLSG	160	-0.558727	-0.312079	-0.246648	-1.18645	down	1.18645	0.00392201	0.0813321	0.508347	-0.427015	-1.34445	down	1.34445	0.00012553	-0.227322	0.508347	-0.735669	-1.66517	down	1.66517	4.51878e-10	-0.227322	0.689812	-0.917134	-1.88836	down	1.88836	2.35032e-06	2	3	4	TRUE
LNRLYHALGVLS	161	-0.859639	-0.602735	-0.256904	-1.19491	down	1.19491	0.00392848	-0.265902	0.102955	-0.368858	-1.29133	down	1.29133	0.00077891	-0.52093	0.102955	-0.623885	-1.54102	down	1.54102	1.24525e-08	-0.52093	0.549633	-1.07056	-2.10025	down	2.10025	0.000161694	2	3	4	TRUE
LQLRLQFAGVLG	163	-0.329899	-0.0412972	-0.288602	-1.22146	down	1.22146	0.00190567	0.28784	0.675879	-0.388038	-1.30861	down	1.30861	0.0252755	0.0909425	0.675879	-0.584936	-1.49997	down	1.49997	5.72571e-05	0.0909425	1.66706	-1.57612	-2.98167	down	2.98167	0.000301762	2	3	4	TRUE
LRAFYQRYWVLS	168	-1.00538	-0.732068	-0.273308	-1.20858	down	1.20858	0.0050924	-0.319259	0.0456745	-0.364933	-1.28782	down	1.28782	0.015708	-0.512587	0.0456745	-0.558261	-1.47249	down	1.47249	7.48865e-07	-0.512587	0.87804	-1.39063	-2.62193	down	2.62193	4.79696e-05	2	3	4	TRUE
LRFKYVALSGSG	172	-1.16712	-0.901981	-0.265143	-1.20176	down	1.20176	0.00251064	0.147401	0.527704	-0.380302	-1.30161	down	1.30161	0.0116471	-0.198302	0.527704	-0.726006	-1.65405	down	1.65405	1.14404e-06	-0.198302	1.43917	-1.63747	-3.11121	down	3.11121	0.00031509	2	3	4	TRUE
LRFPFPLGALSG	173	-0.483456	-0.190139	-0.293317	-1.22545	down	1.22545	0.00113726	0.399985	0.880536	-0.480551	-1.39528	down	1.39528	0.00875661	0.314634	0.880536	-0.565903	-1.48031	down	1.48031	1.72198e-05	0.314634	1.7819	-1.46727	-2.76498	down	2.76498	3.43565e-05	2	3	4	TRUE
LRLFAPWVASAG	174	-0.465616	-0.204335	-0.261281	-1.19854	down	1.19854	0.005821	0.152005	0.362484	-0.210479	-1.15707	down	1.15707	0.00856008	0.116033	0.362484	-0.246451	-1.18629	down	1.18629	0.00176172	0.116033	0.813633	-0.6976	-1.6218	down	1.6218	0.00650002	2	3	4	TRUE
LRLGLRYLSVLG	175	-1.25786	-0.942974	-0.314889	-1.24392	down	1.24392	0.000838444	-0.229131	0.135994	-0.365125	-1.28799	down	1.28799	0.00168502	-0.470998	0.135994	-0.606993	-1.52308	down	1.52308	3.96569e-07	-0.470998	1.02099	-1.49199	-2.81277	down	2.81277	4.27009e-07	2	3	4	TRUE
LRNFAQRPYWLV	177	-0.781926	-0.504673	-0.277253	-1.21188	down	1.21188	0.00505333	-0.174805	0.125071	-0.299876	-1.23104	down	1.23104	0.0464994	-0.411445	0.125071	-0.536516	-1.45047	down	1.45047	3.83094e-07	-0.411445	0.565129	-0.976574	-1.96779	down	1.96779	3.99624e-05	2	3	4	TRUE
LRQNLFHVSVLG	178	-0.0346237	0.205686	-0.240309	-1.18125	down	1.18125	0.00304137	0.00380232	0.339283	-0.335481	-1.2618	down	1.2618	0.00798496	-0.196038	0.339283	-0.535321	-1.44926	down	1.44926	5.55511e-06	-0.196038	1.13893	-1.33497	-2.5227	down	2.5227	0.000581376	2	3	4	TRUE
LRYFYQFKAGVG	182	-1.71288	-1.37169	-0.341186	-1.2668	down	1.2668	0.000865105	0.00962724	0.413401	-0.403774	-1.32296	down	1.32296	0.00976527	-0.15257	0.413401	-0.565971	-1.48038	down	1.48038	8.70129e-06	-0.15257	1.5095	-1.66207	-3.1647	down	3.1647	9.7674e-05	2	3	4	TRUE
LVRNYKALVALS	186	-0.934752	-0.679513	-0.255239	-1.19353	down	1.19353	0.00333185	0.0583297	0.328536	-0.270206	-1.20598	down	1.20598	0.0318516	-0.0838542	0.328536	-0.41239	-1.33089	down	1.33089	3.85602e-06	-0.0838542	1.37473	-1.45859	-2.74839	down	2.74839	4.27136e-06	2	3	4	TRUE
LVRWGNLGVALG	187	-0.0917222	0.110516	-0.202239	-1.15048	down	1.15048	0.013266	0.521846	0.779928	-0.258083	-1.19589	down	1.19589	0.0312893	0.361719	0.779928	-0.418209	-1.33627	down	1.33627	5.94637e-08	0.361719	1.51039	-1.14868	-2.2171	down	2.2171	0.00073386	2	3	4	TRUE
LWRNYALSVLSG	189	-0.722126	-0.475577	-0.246549	-1.18637	down	1.18637	0.00722063	0.214902	0.434678	-0.219776	-1.16455	down	1.16455	0.0371646	-0.0655849	0.434678	-0.500263	-1.41447	down	1.41447	1.0467e-08	-0.0655849	1.25878	-1.32436	-2.50422	down	2.50422	0.000558125	2	3	4	TRUE
LWSNRALGVALG	190	-0.431778	-0.18122	-0.250557	-1.18967	down	1.18967	0.00272526	0.0921261	0.437741	-0.345615	-1.27069	down	1.27069	0.0106126	-0.172678	0.437741	-0.610419	-1.5267	down	1.5267	2.92092e-07	-0.172678	1.00759	-1.18027	-2.26619	down	2.26619	1.42157e-06	2	3	4	TRUE
LYFRSWLSVASG	192	-1.18982	-0.913648	-0.276175	-1.21098	down	1.21098	0.00121458	-0.187252	0.213597	-0.400849	-1.32028	down	1.32028	2.04131e-05	-0.464937	0.213597	-0.678533	-1.60051	down	1.60051	2.47273e-10	-0.464937	0.970679	-1.43562	-2.70498	down	2.70498	5.5271e-09	2	3	4	TRUE
LYLGHRVGVALS	194	-0.775658	-0.546879	-0.228779	-1.17184	down	1.17184	0.0252728	0.0309975	0.310138	-0.279141	-1.21347	down	1.21347	0.0108531	-0.0588237	0.310138	-0.368962	-1.29142	down	1.29142	0.0149304	-0.0588237	0.926356	-0.985179	-1.97956	down	1.97956	0.00226476	2	3	4	TRUE
LYLGWRWAGVLG	195	-1.19032	-0.936399	-0.253925	-1.19245	down	1.19245	0.00789224	-0.253249	0.139507	-0.392756	-1.3129	down	1.3129	0.00666413	-0.415388	0.139507	-0.554895	-1.46906	down	1.46906	1.10835e-06	-0.415388	0.684548	-1.09994	-2.14345	down	2.14345	0.00377854	2	3	4	TRUE
NAWFRYRHLVAS	200	-0.983969	-0.713826	-0.270144	-1.20593	down	1.20593	0.00765208	0.0496887	0.328964	-0.279275	-1.21358	down	1.21358	0.0241569	-0.0244303	0.328964	-0.353394	-1.27756	down	1.27756	0.00501631	-0.0244303	1.27613	-1.30056	-2.46324	down	2.46324	0.000802492	2	3	4	TRUE
NFQFRSVASLSG	202	-0.0979095	0.142539	-0.240448	-1.18136	down	1.18136	0.0035561	0.302553	0.604506	-0.301952	-1.23281	down	1.23281	0.0150296	0.0935982	0.604506	-0.510907	-1.42495	down	1.42495	6.36437e-05	0.0935982	0.769337	-0.675739	-1.59741	down	1.59741	9.65446e-06	2	3	4	TRUE
NPNRARPYVLSS	204	-0.515461	-0.255304	-0.260157	-1.19761	down	1.19761	0.00887965	-0.163598	0.136656	-0.300254	-1.23136	down	1.23136	0.0113526	-0.404658	0.136656	-0.541314	-1.4553	down	1.4553	0.000137543	-0.404658	0.0629952	-0.467654	-1.38286	down	1.38286	0.000585925	2	3	4	TRUE
NQLNLRWLGVLG	206	-0.114664	0.111429	-0.226093	-1.16966	down	1.16966	0.0108984	0.0418347	0.401175	-0.35934	-1.28284	down	1.28284	0.0111263	-0.0642422	0.401175	-0.465417	-1.38072	down	1.38072	0.000228597	-0.0642422	0.966053	-1.0303	-2.04244	down	2.04244	0.000268007	2	3	4	TRUE
NRDGPVFRWVSA	208	-0.401937	-0.138665	-0.263272	-1.2002	down	1.2002	0.00239789	-0.112199	0.169579	-0.281778	-1.21569	down	1.21569	0.00622823	-0.228647	0.169579	-0.398225	-1.31789	down	1.31789	0.000240365	-0.228647	0.322528	-0.551174	-1.46528	down	1.46528	0.00871503	2	3	4	TRUE
NSKQRLFLSVSG	211	-0.557942	-0.315616	-0.242326	-1.1829	down	1.1829	0.0100111	-0.0382532	0.245786	-0.284039	-1.2176	down	1.2176	0.0401168	-0.170327	0.245786	-0.416113	-1.33433	down	1.33433	0.00064982	-0.170327	1.11244	-1.28277	-2.43305	down	2.43305	8.08945e-05	2	3	4	TRUE
NSWALNSRYWVL	213	-0.352317	-0.128889	-0.223428	-1.1675	down	1.1675	0.0120256	0.137971	0.353125	-0.215153	-1.16083	down	1.16083	0.00768297	-0.0292112	0.353125	-0.382336	-1.30345	down	1.30345	1.43804e-06	-0.0292112	0.77935	-0.808561	-1.75146	down	1.75146	0.00117006	2	3	4	TRUE
NVLLGVRNAVLS	214	-0.243921	-0.021419	-0.222502	-1.16676	down	1.16676	0.0212896	0.295018	0.518821	-0.223803	-1.16781	down	1.16781	0.0469574	-0.0359301	0.518821	-0.554752	-1.46892	down	1.46892	2.25859e-06	-0.0359301	0.944209	-0.980139	-1.97266	down	1.97266	0.00156224	2	3	4	TRUE
NWSLRYLGVLSG	218	-0.766214	-0.514687	-0.251527	-1.19047	down	1.19047	0.00990692	0.242952	0.571293	-0.328341	-1.25557	down	1.25557	0.00985431	0.0143681	0.571293	-0.556925	-1.47113	down	1.47113	1.0857e-05	0.0143681	1.28767	-1.2733	-2.41714	down	2.41714	0.00083321	2	3	4	TRUE
PARFFRVALSGG	220	-0.54522	-0.189288	-0.355932	-1.27981	down	1.27981	0.000215758	0.0370945	0.311299	-0.274204	-1.20933	down	1.20933	0.00236085	-0.137491	0.311299	-0.44879	-1.3649	down	1.3649	1.94871e-05	-0.137491	1.78036	-1.91785	-3.7786	down	3.7786	0.00110057	2	3	4	TRUE
PARLYLQYKVLS	221	-1.04459	-0.74841	-0.296179	-1.22789	down	1.22789	0.00862977	0.213559	0.532379	-0.318819	-1.24731	down	1.24731	0.0133049	0.0536046	0.532379	-0.478774	-1.39356	down	1.39356	0.000498727	0.0536046	1.85907	-1.80547	-3.49542	down	3.49542	4.22646e-05	2	3	4	TRUE
PFYYLRPYKLGV	224	-1.46718	-1.22192	-0.245253	-1.1853	down	1.1853	0.0117605	-0.227935	0.14864	-0.376575	-1.29826	down	1.29826	0.00392092	-0.422472	0.14864	-0.571112	-1.48567	down	1.48567	1.44487e-06	-0.422472	1.09742	-1.51989	-2.8677	down	2.8677	0.000185326	2	3	4	TRUE
PKFFFRYKVLGG	231	-1.33646	-1.03912	-0.297339	-1.22888	down	1.22888	0.00301623	-0.0833968	0.208243	-0.29164	-1.22403	down	1.22403	0.0134097	-0.112099	0.208243	-0.320342	-1.24863	down	1.24863	0.000205975	-0.112099	1.93842	-2.05052	-4.14255	down	4.14255	4.26809e-05	2	3	4	TRUE
PLLLRKVALSGS	234	-1.04904	-0.746887	-0.302153	-1.23298	down	1.23298	0.00127713	0.105226	0.43616	-0.330933	-1.25783	down	1.25783	0.0249283	-0.0401661	0.43616	-0.476326	-1.3912	down	1.3912	7.60819e-05	-0.0401661	1.3372	-1.37736	-2.59793	down	2.59793	0.00191889	2	3	4	TRUE
PVYKRVFRVSLS	253	-0.720006	-0.460609	-0.259397	-1.19698	down	1.19698	0.00687708	0.0292403	0.527958	-0.498718	-1.41296	down	1.41296	0.00787407	0.0900364	0.527958	-0.437922	-1.35465	down	1.35465	0.000646925	0.0900364	2.13885	-2.04881	-4.13765	down	4.13765	0.00038059	2	3	4	TRUE
PWGFLSFQRYVL	255	-0.908056	-0.605778	-0.302278	-1.23309	down	1.23309	0.00151039	0.101903	0.48124	-0.379336	-1.30074	down	1.30074	0.0395016	-0.0186851	0.48124	-0.499925	-1.41414	down	1.41414	0.00121313	-0.0186851	2.01474	-2.03342	-4.09375	down	4.09375	1.2381e-05	2	3	4	TRUE
PWYRSFHLSGLG	256	-0.821565	-0.516531	-0.305034	-1.23545	down	1.23545	0.00109015	0.135316	0.472052	-0.336736	-1.2629	down	1.2629	0.000165021	0.0113166	0.472052	-0.460735	-1.37624	down	1.37624	1.82597e-06	0.0113166	1.27638	-1.26507	-2.40338	down	2.40338	0.00328813	2	3	4	TRUE
PYAVVLGRPLSS	257	-0.463243	-0.170583	-0.29266	-1.2249	down	1.2249	0.00289056	0.265994	0.57457	-0.308576	-1.23848	down	1.23848	0.0378658	0.156347	0.57457	-0.418223	-1.33628	down	1.33628	4.72684e-05	0.156347	1.2698	-1.11345	-2.16363	down	2.16363	0.000136265	2	3	4	TRUE
PYLNFYKFRKVA	260	-1.8492	-1.60351	-0.245693	-1.18566	down	1.18566	0.0077037	-0.291872	0.0145903	-0.306463	-1.23667	down	1.23667	0.0100131	-0.323901	0.0145903	-0.338491	-1.26443	down	1.26443	0.00192638	-0.323901	1.56984	-1.89374	-3.71598	down	3.71598	8.04694e-05	2	3	4	TRUE
PYRSRGWHALLG	262	-1.0617	-0.831894	-0.229803	-1.17267	down	1.17267	0.00779298	-0.0803114	0.175346	-0.255658	-1.19388	down	1.19388	0.00392539	-0.182511	0.175346	-0.357858	-1.28152	down	1.28152	0.000305333	-0.182511	0.729807	-0.912318	-1.88207	down	1.88207	2.80264e-05	2	3	4	TRUE
PYVLVRYNQWLL	263	-0.512436	-0.244239	-0.268198	-1.2043	down	1.2043	0.00985811	-0.134531	0.235191	-0.369723	-1.2921	down	1.2921	0.00865107	-0.203738	0.235191	-0.438929	-1.3556	down	1.3556	9.21126e-05	-0.203738	1.10491	-1.30865	-2.47709	down	2.47709	4.24244e-05	2	3	4	TRUE
QALRFVARYNVG	267	-0.56892	-0.258957	-0.309963	-1.23968	down	1.23968	0.00116861	0.343257	0.748817	-0.40556	-1.3246	down	1.3246	0.0304844	0.193685	0.748817	-0.555132	-1.4693	down	1.4693	0.00267847	0.193685	1.77094	-1.57726	-2.98402	down	2.98402	0.000313676	2	3	4	TRUE
QFLWHQPWGFRL	270	-0.414043	-0.12419	-0.289852	-1.22251	down	1.22251	0.000851993	0.233949	0.490992	-0.257043	-1.19503	down	1.19503	0.0332816	0.125936	0.490992	-0.365057	-1.28793	down	1.28793	0.000168608	0.125936	1.69389	-1.56796	-2.96485	down	2.96485	9.33718e-05	2	3	4	TRUE
QGQFRLWNAFPL	273	-0.0386419	0.252577	-0.291219	-1.22367	down	1.22367	0.000666721	0.59791	0.924377	-0.326467	-1.25394	down	1.25394	0.0250323	0.502474	0.924377	-0.421903	-1.33969	down	1.33969	2.05372e-05	0.502474	2.24703	-1.74455	-3.35091	down	3.35091	4.75176e-05	2	3	4	TRUE
QGWRLFALSGAL	274	-0.598504	-0.332557	-0.265947	-1.20242	down	1.20242	0.00557307	-0.0690411	0.353254	-0.422295	-1.34006	down	1.34006	0.0163353	-0.262854	0.353254	-0.616107	-1.53273	down	1.53273	0.000485651	-0.262854	1.18206	-1.44491	-2.72246	down	2.72246	3.51581e-07	2	3	4	TRUE
QLKYHVQFRLLS	277	-0.618826	-0.282779	-0.336048	-1.26229	down	1.26229	0.000755523	0.225121	0.498075	-0.272954	-1.20828	down	1.20828	0.043273	0.0998226	0.498075	-0.398252	-1.31791	down	1.31791	0.00169654	0.0998226	1.57394	-1.47411	-2.77813	down	2.77813	0.000204033	2	3	4	TRUE
QRFGLQFPYNAL	289	-0.415642	-0.134709	-0.280933	-1.21498	down	1.21498	0.00392825	0.406233	0.894266	-0.488033	-1.40253	down	1.40253	0.00298314	0.407226	0.894266	-0.48704	-1.40157	down	1.40157	0.000195243	0.407226	1.80713	-1.3999	-2.63883	down	2.63883	1.00375e-05	2	3	4	TRUE
QRVQFHWVYKSG	292	-0.7843	-0.49203	-0.29227	-1.22457	down	1.22457	0.00154282	0.122546	0.445324	-0.322778	-1.25074	down	1.25074	0.00704836	-0.130161	0.445324	-0.575485	-1.49018	down	1.49018	3.65581e-08	-0.130161	0.927027	-1.05719	-2.08087	down	2.08087	0.00149919	2	3	4	TRUE
QRWVGYGFNLPN	293	-0.3005	-0.0464605	-0.25404	-1.19254	down	1.19254	0.00153605	0.363367	0.673157	-0.30979	-1.23953	down	1.23953	0.000276733	0.225515	0.673157	-0.447642	-1.36381	down	1.36381	1.43641e-05	0.225515	1.02401	-0.798495	-1.73929	down	1.73929	0.00088776	2	3	4	TRUE
QVFSRAFASLSG	295	-0.543327	-0.272705	-0.270622	-1.20633	down	1.20633	0.00366506	0.100172	0.533137	-0.432964	-1.35	down	1.35	0.00173631	-0.223019	0.533137	-0.756156	-1.68898	down	1.68898	1.86102e-09	-0.223019	0.958587	-1.18161	-2.26829	down	2.26829	0.0242247	2	3	4	TRUE
QVGPPWLRYVSV	297	-0.216088	0.0619295	-0.278018	-1.21253	down	1.21253	0.0051206	0.182489	0.51205	-0.329561	-1.25663	down	1.25663	0.00133112	-0.0661036	0.51205	-0.578153	-1.49294	down	1.49294	1.47768e-07	-0.0661036	1.55991	-1.62601	-3.08659	down	3.08659	1.95789e-05	2	3	4	TRUE
QWWFLGRYKLSG	302	-1.31655	-0.982987	-0.333565	-1.26012	down	1.26012	0.000514132	-0.203089	0.168489	-0.371578	-1.29377	down	1.29377	0.00612824	-0.448451	0.168489	-0.61694	-1.53362	down	1.53362	9.18573e-07	-0.448451	1.10983	-1.55828	-2.94503	down	2.94503	0.00582366	2	3	4	TRUE
QYWRGFWFKVAV	305	-0.932956	-0.592855	-0.340101	-1.26585	down	1.26585	0.00121552	0.123513	0.491824	-0.368311	-1.29084	down	1.29084	0.0452242	0.0794262	0.491824	-0.412398	-1.3309	down	1.3309	8.29394e-05	0.0794262	2.07557	-1.99614	-3.98932	down	3.98932	2.14135e-05	2	3	4	TRUE
RAFLFKFYHGVL	306	-1.22826	-0.939837	-0.288424	-1.22131	down	1.22131	0.00797529	-0.646591	-0.238442	-0.408149	-1.32698	down	1.32698	0.0392044	-0.784675	-0.238442	-0.546233	-1.46027	down	1.46027	0.000782666	-0.784675	1.12064	-1.90532	-3.74591	down	3.74591	5.00725e-05	2	3	4	TRUE
RAYYKGPYVSLG	311	-1.02352	-0.738129	-0.285396	-1.21874	down	1.21874	0.000634118	0.268022	0.643781	-0.375758	-1.29752	down	1.29752	0.0263161	0.114988	0.643781	-0.528792	-1.44272	down	1.44272	0.000267549	0.114988	1.19153	-1.07654	-2.10898	down	2.10898	0.000816265	2	3	4	TRUE
RFFVRWSGVASG	314	-0.840211	-0.534613	-0.305598	-1.23593	down	1.23593	0.00155898	0.143625	0.45881	-0.315185	-1.24417	down	1.24417	0.00794271	-0.0356799	0.45881	-0.49449	-1.40882	down	1.40882	2.63539e-06	-0.0356799	1.65587	-1.69155	-3.23004	down	3.23004	0.000461702	2	3	4	TRUE
RFGYQFLSGVAL	316	-0.856691	-0.590672	-0.266019	-1.20249	down	1.20249	0.00222211	0.339487	0.736131	-0.396644	-1.31644	down	1.31644	0.0377146	0.100858	0.736131	-0.635273	-1.55323	down	1.55323	1.20268e-07	0.100858	2.13999	-2.03913	-4.10998	down	4.10998	2.58853e-05	2	3	4	TRUE
RFLASRLSVALS	317	-0.836771	-0.46756	-0.369211	-1.29165	down	1.29165	0.000201201	0.152679	0.496017	-0.343338	-1.26869	down	1.26869	0.0455871	-0.0854228	0.496017	-0.58144	-1.49634	down	1.49634	4.41336e-05	-0.0854228	2.08015	-2.16557	-4.48645	down	4.48645	4.54675e-06	2	3	4	TRUE
RFPNKLHWHLLS	320	-0.947628	-0.756723	-0.190904	-1.14148	down	1.14148	0.0169124	-0.212955	1.35711e-05	-0.212969	-1.15907	down	1.15907	0.036854	-0.302519	1.35711e-05	-0.302533	-1.23331	down	1.23331	0.00384897	-0.302519	0.560678	-0.863198	-1.81907	down	1.81907	0.000794108	2	3	4	TRUE
RFPVAVYHGLSG	321	-0.536754	-0.270902	-0.265852	-1.20235	down	1.20235	0.00728128	0.280263	0.565695	-0.285432	-1.21878	down	1.21878	0.0459029	0.0223235	0.565695	-0.543372	-1.45737	down	1.45737	3.11798e-05	0.0223235	1.14095	-1.11863	-2.17141	down	2.17141	0.00461007	2	3	4	TRUE
RFRWLFYVGKHL	324	-1.50802	-1.2268	-0.281217	-1.21522	down	1.21522	0.00277934	-0.425626	-0.101794	-0.323832	-1.25165	down	1.25165	0.00907443	-0.469606	-0.101794	-0.367812	-1.29039	down	1.29039	0.000837913	-0.469606	1.19258	-1.66219	-3.16496	down	3.16496	9.00216e-05	2	3	4	TRUE
RFSALWALSALG	325	-1.10534	-0.752997	-0.35234	-1.27663	down	1.27663	0.00033665	-0.231514	0.0909758	-0.32249	-1.25049	down	1.25049	0.00972107	-0.5662	0.0909758	-0.657175	-1.57699	down	1.57699	5.65177e-10	-0.5662	0.679487	-1.24569	-2.37131	down	2.37131	0.000336553	2	3	4	TRUE
RFVALYRPLGAL	326	-1.15184	-0.788688	-0.363151	-1.28623	down	1.28623	0.00161074	-0.0594597	0.343025	-0.402484	-1.32178	down	1.32178	0.00761975	-0.0212636	0.343025	-0.364288	-1.28725	down	1.28725	0.00778239	-0.0212636	1.87612	-1.89738	-3.72537	down	3.72537	0.00122845	2	3	4	TRUE
RFWRHVFRHLVL	328	-1.26102	-0.962356	-0.29866	-1.23	down	1.23	0.00286924	-0.154461	0.24966	-0.404121	-1.32328	down	1.32328	0.0178627	-0.0355362	0.24966	-0.285197	-1.21858	down	1.21858	0.00825287	-0.0355362	1.97237	-2.00791	-4.02198	down	4.02198	1.89943e-05	2	3	4	TRUE
RGQFSFPFPWNL	331	0.0467214	0.292361	-0.24564	-1.18562	down	1.18562	0.0193324	0.570855	0.953628	-0.382773	-1.30385	down	1.30385	0.018682	0.419263	0.953628	-0.534366	-1.44831	down	1.44831	0.000376155	0.419263	2.01772	-1.59846	-3.0282	down	3.0282	0.000550324	2	3	4	TRUE
RGRQYFEHVVAL	332	-0.466726	-0.241655	-0.225071	-1.16883	down	1.16883	0.0164266	0.256248	0.611324	-0.355076	-1.27905	down	1.27905	0.0159122	0.293762	0.611324	-0.317563	-1.24622	down	1.24622	0.0140175	0.293762	1.97808	-1.68432	-3.21389	down	3.21389	5.51644e-07	2	3	4	TRUE
RLALGRLYALVA	337	-1.3494	-1.00045	-0.348952	-1.27363	down	1.27363	0.00106593	-0.30962	0.0529679	-0.362588	-1.28573	down	1.28573	0.0331899	-0.367999	0.0529679	-0.420967	-1.33882	down	1.33882	3.17444e-06	-0.367999	1.03894	-1.40694	-2.65173	down	2.65173	8.08305e-06	2	3	4	TRUE
RLEFPLRPYWLV	338	-0.565886	-0.290252	-0.275633	-1.21053	down	1.21053	0.00356772	-0.428894	-0.19261	-0.236284	-1.17795	down	1.17795	0.0120228	-0.593286	-0.19261	-0.400676	-1.32013	down	1.32013	1.96339e-05	-0.593286	0.391714	-0.985	-1.97931	down	1.97931	0.000286603	2	3	4	TRUE
RLFSGAFVASGA	340	-0.785405	-0.526049	-0.259357	-1.19694	down	1.19694	0.00372399	0.310078	0.732924	-0.422847	-1.34057	down	1.34057	0.017733	0.159307	0.732924	-0.573617	-1.48825	down	1.48825	0.00187537	0.159307	1.31949	-1.16018	-2.23485	down	2.23485	0.000290066	2	3	4	TRUE
RLGYYNKLVLSG	341	-1.25558	-1.00825	-0.247328	-1.18701	down	1.18701	0.00984589	-0.0934566	0.30451	-0.397967	-1.31765	down	1.31765	0.0214754	-0.277764	0.30451	-0.582274	-1.49721	down	1.49721	8.36161e-05	-0.277764	0.86325	-1.14101	-2.20536	down	2.20536	1.70615e-05	2	3	4	TRUE
RNFWAFSFPNVS	345	-0.210143	0.0439482	-0.254091	-1.19258	down	1.19258	0.00234288	0.239461	0.721639	-0.482177	-1.39685	down	1.39685	0.00213935	0.00268908	0.721639	-0.71895	-1.64598	down	1.64598	2.62911e-11	0.00268908	1.28738	-1.2847	-2.43631	down	2.43631	0.015437	2	3	4	TRUE
RPLAVGYKLGSG	351	-0.928671	-0.633475	-0.295196	-1.22705	down	1.22705	0.00247042	0.15258	0.486141	-0.333562	-1.26012	down	1.26012	0.0307762	0.0192121	0.486141	-0.466929	-1.38216	down	1.38216	1.25765e-06	0.0192121	0.635668	-0.616456	-1.5331	down	1.5331	0.0079502	2	3	4	TRUE
RPLRQELFRWLS	352	-0.792317	-0.552253	-0.240064	-1.18104	down	1.18104	0.00641563	-0.311141	-0.0666771	-0.244464	-1.18465	down	1.18465	0.00768636	-0.301098	-0.0666771	-0.234421	-1.17643	down	1.17643	0.00368963	-0.301098	0.431258	-0.732356	-1.66135	down	1.66135	0.00102041	2	3	4	TRUE
RQYAGQRPLSFY	356	-0.71493	-0.465835	-0.249096	-1.18846	down	1.18846	0.0115764	-0.000764703	0.333146	-0.333911	-1.26043	down	1.26043	0.04814	-0.0800252	0.333146	-0.413171	-1.33161	down	1.33161	0.000377475	-0.0800252	0.928114	-1.00814	-2.01131	down	2.01131	0.000407781	2	3	4	TRUE
RRAVVLSGVALS	357	-0.659086	-0.400184	-0.258902	-1.19657	down	1.19657	0.00418278	0.128684	0.432776	-0.304092	-1.23464	down	1.23464	0.0401929	0.124216	0.432776	-0.30856	-1.23847	down	1.23847	0.000494953	0.124216	1.64368	-1.51946	-2.86684	down	2.86684	5.28398e-05	2	3	4	TRUE
RRFAYWGVALSG	358	-0.942562	-0.636903	-0.305659	-1.23598	down	1.23598	0.000760952	0.25536	0.494007	-0.238647	-1.17989	down	1.17989	0.0429854	0.0542036	0.494007	-0.439803	-1.35642	down	1.35642	0.00046416	0.0542036	1.49227	-1.43806	-2.70957	down	2.70957	0.000905688	2	3	4	TRUE
RRFFASGVALSG	359	-0.85593	-0.576917	-0.279013	-1.21336	down	1.21336	0.000685388	0.258361	0.639545	-0.381184	-1.30241	down	1.30241	0.0202686	0.161288	0.639545	-0.478257	-1.39306	down	1.39306	5.85893e-05	0.161288	1.84997	-1.68869	-3.22363	down	3.22363	0.000439664	2	3	4	TRUE
RRSVLFLSGVLG	361	-1.09512	-0.800001	-0.295123	-1.22699	down	1.22699	0.00184031	-0.280403	0.043054	-0.323457	-1.25133	down	1.25133	0.0176968	-0.380598	0.043054	-0.423652	-1.34132	down	1.34132	2.89051e-05	-0.380598	1.63179	-2.01239	-4.03451	down	4.03451	4.68911e-07	2	3	4	TRUE
RRVVLYLGALSG	363	-1.18082	-0.863	-0.31782	-1.24645	down	1.24645	0.00136768	-0.0846715	0.231919	-0.31659	-1.24538	down	1.24538	0.0429483	-0.168438	0.231919	-0.400356	-1.31983	down	1.31983	7.9923e-05	-0.168438	1.82656	-1.99499	-3.98614	down	3.98614	5.76942e-10	2	3	4	TRUE
RRWNFVSVSALS	364	-0.47798	-0.160688	-0.317292	-1.24599	down	1.24599	0.000538216	0.16252	0.499321	-0.3368	-1.26295	down	1.26295	0.0112835	-0.0481929	0.499321	-0.547514	-1.46156	down	1.46156	2.75316e-07	-0.0481929	1.6615	-1.7097	-3.27092	down	3.27092	0.00012406	2	3	4	TRUE
RSGYYHLFRNLS	365	-1.53569	-1.23952	-0.296175	-1.22788	down	1.22788	0.00806226	-0.440124	-0.145801	-0.294322	-1.22631	down	1.22631	0.0418395	-0.691146	-0.145801	-0.545345	-1.45937	down	1.45937	0.000822217	-0.691146	0.201584	-0.89273	-1.85669	down	1.85669	0.0355907	2	3	4	TRUE
RVFNYARPLSLS	370	-0.835167	-0.511745	-0.323422	-1.25129	down	1.25129	0.000552725	0.200036	0.544545	-0.34451	-1.26972	down	1.26972	0.0289683	-0.0474229	0.544545	-0.591968	-1.5073	down	1.5073	6.31443e-06	-0.0474229	1.1924	-1.23983	-2.3617	down	2.3617	0.00275657	2	3	4	TRUE
RVRWWQPYGVLG	372	-0.880143	-0.571345	-0.308798	-1.23868	down	1.23868	0.000834331	0.418876	0.758246	-0.33937	-1.2652	down	1.2652	0.0456276	0.339822	0.758246	-0.418424	-1.33647	down	1.33647	0.00139253	0.339822	1.37788	-1.03806	-2.05347	down	2.05347	0.000887275	2	3	4	TRUE
RWKWPYNVFPVL	378	-0.686411	-0.435293	-0.251118	-1.19013	down	1.19013	0.0051135	0.467284	0.785482	-0.318198	-1.24677	down	1.24677	0.0323849	0.418598	0.785482	-0.366884	-1.28956	down	1.28956	0.00192418	0.418598	2.16027	-1.74167	-3.34423	down	3.34423	0.00174631	2	3	4	TRUE
RWWQFPGYKLLS	381	-0.83756	-0.538999	-0.298561	-1.22992	down	1.22992	0.000865519	-0.0223325	0.381788	-0.40412	-1.32328	down	1.32328	0.00227778	-0.189303	0.381788	-0.571091	-1.48565	down	1.48565	2.77496e-05	-0.189303	1.49406	-1.68336	-3.21176	down	3.21176	3.59204e-06	2	3	4	TRUE
RYAFSGRLQVLL	383	-0.751796	-0.379747	-0.372049	-1.29419	down	1.29419	0.000172713	-0.0713271	0.267665	-0.338992	-1.26487	down	1.26487	0.0247566	-0.194989	0.267665	-0.462654	-1.37807	down	1.37807	4.27856e-07	-0.194989	1.62573	-1.82072	-3.53257	down	3.53257	0.000245061	2	3	4	TRUE
RYFQRWVNLSAL	384	-0.832887	-0.479814	-0.353074	-1.27728	down	1.27728	7.52472e-05	0.0982349	0.489874	-0.391639	-1.31188	down	1.31188	0.0140308	-0.145802	0.489874	-0.635676	-1.55367	down	1.55367	2.15385e-06	-0.145802	1.25982	-1.40562	-2.64932	down	2.64932	0.000775994	2	3	4	TRUE
RYFSVSRHVVAL	385	-1.01621	-0.718535	-0.29767	-1.22916	down	1.22916	0.00587687	0.0146584	0.535008	-0.52035	-1.4343	down	1.4343	0.00255817	-0.0920716	0.535008	-0.62708	-1.54444	down	1.54444	1.45406e-05	-0.0920716	1.62963	-1.7217	-3.29826	down	3.29826	0.000303335	2	3	4	TRUE
RYLLVLNKHALS	386	-1.47649	-1.16253	-0.313951	-1.24311	down	1.24311	0.00549837	0.0336325	0.420852	-0.38722	-1.30787	down	1.30787	0.0266109	-0.195238	0.420852	-0.61609	-1.53272	down	1.53272	1.15823e-05	-0.195238	1.64804	-1.84328	-3.58825	down	3.58825	0.00025074	2	3	4	TRUE
RYPRVLQFWKVV	387	-0.983258	-0.648135	-0.335123	-1.26148	down	1.26148	0.000150675	-0.164226	0.343525	-0.507751	-1.42183	down	1.42183	0.000317914	-0.195046	0.343525	-0.538571	-1.45253	down	1.45253	1.79087e-07	-0.195046	1.70322	-1.89827	-3.72766	down	3.72766	0.000168087	2	3	4	TRUE
SFFRLRSGVLSG	392	-1.18186	-0.899352	-0.282509	-1.21631	down	1.21631	0.00227695	0.104786	0.521978	-0.417192	-1.33533	down	1.33533	0.0154888	-0.128242	0.521978	-0.650221	-1.56941	down	1.56941	1.61089e-06	-0.128242	1.42722	-1.55546	-2.93927	down	2.93927	0.00043785	2	3	4	TRUE
SNQWKFVGVASG	395	-0.122344	0.0956181	-0.217962	-1.16309	down	1.16309	0.00489324	0.0386029	0.370157	-0.331554	-1.25837	down	1.25837	0.009323	-0.188334	0.370157	-0.558491	-1.47273	down	1.47273	1.38164e-07	-0.188334	0.459675	-0.648009	-1.567	down	1.567	0.00226142	2	3	4	TRUE
SNVYRWLSGALG	396	-0.688113	-0.446732	-0.241381	-1.18212	down	1.18212	0.00982872	0.0742732	0.318944	-0.24467	-1.18482	down	1.18482	0.0103969	-0.0704959	0.318944	-0.389439	-1.30988	down	1.30988	0.00439535	-0.0704959	0.612875	-0.683371	-1.60589	down	1.60589	0.000190957	2	3	4	TRUE
SPFVSKLSGVLS	398	-0.586867	-0.326759	-0.260108	-1.19757	down	1.19757	0.00249021	-0.00867435	0.37773	-0.386405	-1.30713	down	1.30713	0.000759339	-0.170785	0.37773	-0.548515	-1.46258	down	1.46258	3.59871e-09	-0.170785	1.16041	-1.3312	-2.51611	down	2.51611	0.000341745	2	3	4	TRUE
SPQFRFWNVSGL	401	-0.210871	0.0636603	-0.274531	-1.2096	down	1.2096	0.00160763	0.174645	0.692458	-0.517814	-1.43178	down	1.43178	0.00202722	-0.0405821	0.692458	-0.73304	-1.66214	down	1.66214	6.47631e-10	-0.0405821	1.09649	-1.13707	-2.19935	down	2.19935	0.000506685	2	3	4	TRUE
SPYRPNFRLSLS	405	-0.342549	-0.0234103	-0.319139	-1.24759	down	1.24759	0.000120274	-0.0304326	0.299713	-0.330145	-1.25714	down	1.25714	0.00704485	-0.275483	0.299713	-0.575195	-1.48988	down	1.48988	9.83847e-06	-0.275483	0.894479	-1.16996	-2.25006	down	2.25006	0.000643598	2	3	4	TRUE
SRFLRYLGVALG	407	-1.30737	-0.96721	-0.340159	-1.2659	down	1.2659	0.000928194	-0.145184	0.250498	-0.395681	-1.31556	down	1.31556	0.00839307	-0.329951	0.250498	-0.580449	-1.49531	down	1.49531	1.83575e-05	-0.329951	1.65282	-1.98277	-3.95252	down	3.95252	1.30509e-05	2	3	4	TRUE
SRLVFALGALSG	409	-1.21086	-0.993004	-0.21786	-1.16301	down	1.16301	0.00948076	0.227219	0.600112	-0.372893	-1.29495	down	1.29495	0.0389995	0.0706333	0.600112	-0.529478	-1.44341	down	1.44341	5.34999e-06	0.0706333	1.95588	-1.88525	-3.69417	down	3.69417	2.737e-05	2	3	4	TRUE
VFAPRYLSVASG	420	-0.537475	-0.230833	-0.306642	-1.23683	down	1.23683	0.00203424	0.3739	0.738495	-0.364595	-1.28752	down	1.28752	0.0270024	0.176376	0.738495	-0.562118	-1.47644	down	1.47644	6.00139e-08	0.176376	1.08673	-0.910354	-1.87951	down	1.87951	0.00264182	2	3	4	TRUE
VFNRWVFRYKVA	422	-1.42291	-1.11303	-0.309883	-1.23961	down	1.23961	0.00330222	-0.28002	0.099476	-0.379496	-1.30089	down	1.30089	0.00068465	-0.29595	0.099476	-0.395426	-1.31533	down	1.31533	7.49639e-05	-0.29595	1.33521	-1.63116	-3.09762	down	3.09762	0.0394687	2	3	4	TRUE
VFYRKFREWVVS	424	-1.01414	-0.816395	-0.197744	-1.1469	down	1.1469	0.00608645	0.287774	0.56571	-0.277936	-1.21246	down	1.21246	0.0263222	0.0974184	0.56571	-0.468292	-1.38347	down	1.38347	0.000943351	0.0974184	0.99789	-0.900471	-1.86668	down	1.86668	0.00431344	2	3	4	TRUE
VNAFRRPVLGVL	428	-0.730792	-0.445607	-0.285185	-1.21857	down	1.21857	0.00227802	-0.0873734	0.274465	-0.361838	-1.28506	down	1.28506	0.0321963	-0.200551	0.274465	-0.475016	-1.38993	down	1.38993	6.32527e-06	-0.200551	1.13834	-1.33889	-2.52956	down	2.52956	0.000388013	2	3	4	TRUE
VQYNFLGPWKVS	432	-0.374903	-0.119812	-0.255091	-1.19341	down	1.19341	0.00138984	0.120805	0.462204	-0.341399	-1.26698	down	1.26698	0.0078164	-0.105141	0.462204	-0.567345	-1.48179	down	1.48179	1.23374e-06	-0.105141	0.684459	-0.7896	-1.7286	down	1.7286	0.000456527	2	3	4	TRUE
VRPGLRWALGVA	435	-0.727803	-0.483019	-0.244784	-1.18492	down	1.18492	0.00456791	0.242366	0.445429	-0.203063	-1.15114	down	1.15114	0.0375471	0.241651	0.445429	-0.203778	-1.15171	down	1.15171	0.0344311	0.241651	0.741847	-0.500197	-1.41441	down	1.41441	0.0486979	2	3	4	TRUE
VSSFSFRSGALS	437	-0.334993	-0.0643336	-0.270659	-1.20636	down	1.20636	0.000736508	0.16864	0.546792	-0.378152	-1.29968	down	1.29968	0.0141097	0.0181464	0.546792	-0.528646	-1.44257	down	1.44257	0.00133418	0.0181464	0.85404	-0.835893	-1.78496	down	1.78496	9.61805e-06	2	3	4	TRUE
VWRNRWALALSG	441	-0.659246	-0.336935	-0.322311	-1.25033	down	1.25033	0.000344731	0.0744029	0.28064	-0.206237	-1.15368	down	1.15368	0.0328608	-0.116942	0.28064	-0.397582	-1.3173	down	1.3173	0.000244951	-0.116942	0.916286	-1.03323	-2.0466	down	2.0466	0.00747613	2	3	4	TRUE
VYFNKFASVLSG	443	-0.977378	-0.731732	-0.245646	-1.18562	down	1.18562	0.00511004	0.338868	0.690684	-0.351815	-1.27617	down	1.27617	0.00620589	0.0680108	0.690684	-0.622673	-1.53973	down	1.53973	6.35733e-06	0.0680108	1.31526	-1.24725	-2.37388	down	2.37388	0.000540559	2	3	4	TRUE
WAARALVASGLS	445	-0.40422	-0.160009	-0.244212	-1.18445	down	1.18445	0.00568677	0.229295	0.453216	-0.22392	-1.1679	down	1.1679	0.0345422	-0.0607523	0.453216	-0.513968	-1.42797	down	1.42797	7.791e-06	-0.0607523	0.702747	-0.7635	-1.6976	down	1.6976	0.000142424	2	3	4	TRUE
WAFPGRYRVSGV	446	-1.03371	-0.750945	-0.282768	-1.21653	down	1.21653	0.00497085	0.352902	0.588594	-0.235691	-1.17747	down	1.17747	0.0195584	0.177476	0.588594	-0.411117	-1.32972	down	1.32972	8.34121e-06	0.177476	1.45487	-1.27739	-2.424	down	2.424	0.00112878	2	3	4	TRUE
WFFKFRGVALSG	449	-1.25716	-0.997318	-0.259847	-1.19735	down	1.19735	0.0110729	-0.214333	0.282673	-0.497006	-1.41128	down	1.41128	0.0017102	-0.290271	0.282673	-0.572943	-1.48756	down	1.48756	0.000197485	-0.290271	1.94397	-2.23424	-4.70514	down	4.70514	0.000116464	2	3	4	TRUE
WFGRLRYALVAG	450	-1.23608	-0.910489	-0.325587	-1.25317	down	1.25317	0.00152314	-0.268293	0.223451	-0.491744	-1.40614	down	1.40614	0.00838446	-0.322413	0.223451	-0.545864	-1.45989	down	1.45989	1.57799e-07	-0.322413	1.55528	-1.87769	-3.67487	down	3.67487	8.95697e-05	2	3	4	TRUE
WGQAVLFRKLSG	455	-0.728004	-0.489119	-0.238885	-1.18008	down	1.18008	0.00586422	0.0129453	0.380627	-0.367682	-1.29028	down	1.29028	0.0218508	-0.2059	0.380627	-0.586527	-1.50163	down	1.50163	3.28006e-07	-0.2059	1.60203	-1.80793	-3.5014	down	3.5014	5.78138e-05	2	3	4	TRUE
WGRKPLQPYWLL	456	-0.706395	-0.42744	-0.278955	-1.21332	down	1.21332	0.00463766	-0.514524	-0.112528	-0.401996	-1.32133	down	1.32133	0.00807103	-0.548876	-0.112528	-0.436348	-1.35317	down	1.35317	0.000120998	-0.548876	0.599864	-1.14874	-2.2172	down	2.2172	5.77438e-05	2	3	4	TRUE
WKFWRYLQFVGG	458	-1.15693	-0.8838	-0.273127	-1.20842	down	1.20842	0.00423211	0.021405	0.434731	-0.413326	-1.33175	down	1.33175	0.0225556	-0.202064	0.434731	-0.636795	-1.55487	down	1.55487	2.92632e-05	-0.202064	1.77966	-1.98173	-3.94965	down	3.94965	1.17714e-05	2	3	4	TRUE
WLYSGRSFKVVS	461	-0.911287	-0.680874	-0.230413	-1.17317	down	1.17317	0.00558214	0.207166	0.576782	-0.369615	-1.29201	down	1.29201	0.0318478	-0.0207113	0.576782	-0.597493	-1.51308	down	1.51308	1.90129e-05	-0.0207113	1.72805	-1.74877	-3.36071	down	3.36071	0.000118491	2	3	4	TRUE
WPLQLRSGVALS	463	-0.160462	0.121844	-0.282306	-1.21614	down	1.21614	0.000869497	0.06956	0.431142	-0.361582	-1.28483	down	1.28483	0.0334406	-0.025427	0.431142	-0.456569	-1.37227	down	1.37227	2.09057e-05	-0.025427	1.07253	-1.09795	-2.14051	down	2.14051	1.867e-05	2	3	4	TRUE
WRFHRYSGVLSG	464	-1.33976	-1.05682	-0.282936	-1.21667	down	1.21667	0.00272226	0.202468	0.416954	-0.214486	-1.16029	down	1.16029	0.0224607	0.0994964	0.416954	-0.317458	-1.24613	down	1.24613	0.00323039	0.0994964	0.9294	-0.829904	-1.77757	down	1.77757	0.0142981	2	3	4	TRUE
WRGGQFRYHVAL	465	-0.638527	-0.364402	-0.274125	-1.20926	down	1.20926	0.00273756	0.0870196	0.624886	-0.537866	-1.45182	down	1.45182	0.00154743	0.0217935	0.624886	-0.603092	-1.51897	down	1.51897	1.12686e-05	0.0217935	1.38862	-1.36682	-2.57902	down	2.57902	0.000240469	2	3	4	TRUE
WRSVFALSGLSG	466	-0.657696	-0.343284	-0.314411	-1.2435	down	1.2435	0.000967567	0.233728	0.665493	-0.431765	-1.34888	down	1.34888	0.00569642	-0.0363163	0.665493	-0.701809	-1.62654	down	1.62654	1.38175e-06	-0.0363163	1.63728	-1.6736	-3.1901	down	3.1901	7.14048e-08	2	3	4	TRUE
WRVFLGPVGVAS	467	-0.318783	-0.0596048	-0.259178	-1.1968	down	1.1968	0.0108356	0.0832806	0.501659	-0.418379	-1.33642	down	1.33642	9.80918e-05	-0.0606424	0.501659	-0.562302	-1.47662	down	1.47662	3.65607e-07	-0.0606424	1.498	-1.55865	-2.94577	down	2.94577	8.30895e-05	2	3	4	TRUE
WRYRPGYWKVAL	469	-0.906886	-0.629938	-0.276948	-1.21163	down	1.21163	0.00444491	0.135051	0.422581	-0.28753	-1.22055	down	1.22055	0.0346932	0.143369	0.422581	-0.279212	-1.21353	down	1.21353	0.0226513	0.143369	1.44949	-1.30612	-2.47275	down	2.47275	2.08838e-05	2	3	4	TRUE
WSAQYVQRVLGV	470	-0.310896	-0.0850109	-0.225885	-1.16949	down	1.16949	0.00652658	0.0976303	0.479034	-0.381404	-1.30261	down	1.30261	0.00298646	-0.136754	0.479034	-0.615788	-1.53239	down	1.53239	2.85932e-08	-0.136754	0.952951	-1.0897	-2.1283	down	2.1283	0.000135366	2	3	4	TRUE
WSWARQFALSLG	472	-0.336113	-0.097216	-0.238897	-1.18009	down	1.18009	0.0027104	0.455051	0.945569	-0.490518	-1.40495	down	1.40495	0.0164433	0.192015	0.945569	-0.753554	-1.68594	down	1.68594	6.57401e-05	0.192015	1.81115	-1.61913	-3.07191	down	3.07191	0.000509845	2	3	4	TRUE
WWRFKLSGVLSG	475	-0.866806	-0.545093	-0.321714	-1.24981	down	1.24981	0.000330038	0.129302	0.53621	-0.406909	-1.32584	down	1.32584	0.0465998	0.0810068	0.53621	-0.455204	-1.37098	down	1.37098	0.0240582	0.0810068	1.65703	-1.57603	-2.98148	down	2.98148	0.000720281	2	3	4	TRUE
WYFSRALSGVLS	477	-1.29635	-0.998541	-0.297813	-1.22928	down	1.22928	0.0024899	0.140057	0.504352	-0.364294	-1.28725	down	1.28725	0.0394866	-0.0235707	0.504352	-0.527922	-1.44185	down	1.44185	4.02747e-06	-0.0235707	1.27754	-1.30111	-2.46419	down	2.46419	0.00241196	2	3	4	TRUE
WYRRVLSGVALS	478	-0.889879	-0.608954	-0.280925	-1.21497	down	1.21497	0.00356607	0.22931	0.506576	-0.277266	-1.2119	down	1.2119	0.0381336	0.0611121	0.506576	-0.445464	-1.36175	down	1.36175	0.000182232	0.0611121	1.64283	-1.58171	-2.99325	down	2.99325	0.00018532	2	3	4	TRUE
YAPFVAFRYNKG	479	-1.12131	-0.876992	-0.244321	-1.18453	down	1.18453	0.00366714	0.131835	0.493344	-0.361509	-1.28477	down	1.28477	0.0243509	0.0259825	0.493344	-0.467361	-1.38258	down	1.38258	0.00166142	0.0259825	1.83106	-1.80508	-3.49449	down	3.49449	1.57775e-05	2	3	4	TRUE
YFRAPYLFKVLG	482	-1.53858	-1.20878	-0.329804	-1.25684	down	1.25684	0.0042702	-0.521041	-0.154255	-0.366786	-1.28948	down	1.28948	0.0354477	-0.851188	-0.154255	-0.696933	-1.62106	down	1.62106	5.72122e-07	-0.851188	0.735514	-1.5867	-3.00362	down	3.00362	1.45935e-05	2	3	4	TRUE
YFYHRVRYALLS	485	-1.58209	-1.28492	-0.297163	-1.22873	down	1.22873	0.0101585	-0.658905	-0.231499	-0.427406	-1.34481	down	1.34481	0.00996591	-0.683164	-0.231499	-0.451665	-1.36762	down	1.36762	0.0140868	-0.683164	0.521151	-1.20431	-2.30428	down	2.30428	6.03753e-06	2	3	4	TRUE
YKQSQRLRPYWL	486	-1.13209	-0.864643	-0.26745	-1.20368	down	1.20368	0.000759239	-0.541047	-0.342736	-0.19831	-1.14735	down	1.14735	0.0188922	-0.838268	-0.342736	-0.495531	-1.40984	down	1.40984	1.46747e-07	-0.838268	0.104013	-0.94228	-1.92156	down	1.92156	2.13128e-05	2	3	4	TRUE
YKVGRPLFYRYH	487	-1.57489	-1.30827	-0.266622	-1.20299	down	1.20299	0.00371714	-0.695798	-0.311191	-0.384607	-1.3055	down	1.3055	0.0169065	-0.843897	-0.311191	-0.532706	-1.44664	down	1.44664	1.15905e-05	-0.843897	0.406408	-1.25031	-2.37892	down	2.37892	0.000962287	2	3	4	TRUE
YLKKFWVLGVLG	490	-1.1909	-0.9171	-0.273801	-1.20899	down	1.20899	0.00113619	-0.413591	-0.0884647	-0.325126	-1.25277	down	1.25277	0.0285515	-0.640868	-0.0884647	-0.552404	-1.46653	down	1.46653	2.25953e-10	-0.640868	0.921882	-1.56275	-2.95416	down	2.95416	8.92121e-07	2	3	4	TRUE
YLRKYAQWHVLS	493	-1.13056	-0.875219	-0.255338	-1.19362	down	1.19362	0.00655363	-0.228388	0.0309642	-0.259352	-1.19694	down	1.19694	0.0256102	-0.56628	0.0309642	-0.597244	-1.51282	down	1.51282	2.38828e-09	-0.56628	0.42246	-0.98874	-1.98445	down	1.98445	0.000352888	2	3	4	TRUE
YLVNKLRHVLVA	495	-1.08359	-0.881367	-0.202227	-1.15047	down	1.15047	0.0297583	0.307933	0.597923	-0.28999	-1.22263	down	1.22263	0.049025	0.0834346	0.597923	-0.514488	-1.42849	down	1.42849	0.000149016	0.0834346	1.7306	-1.64716	-3.13217	down	3.13217	0.000123536	2	3	4	TRUE
YNAPLSFRAKVL	496	-0.685539	-0.429392	-0.256147	-1.19428	down	1.19428	0.000819804	0.137936	0.474468	-0.336532	-1.26272	down	1.26272	0.00586677	-0.0604201	0.474468	-0.534888	-1.44883	down	1.44883	4.95746e-06	-0.0604201	1.71093	-1.77135	-3.41373	down	3.41373	0.000413377	2	3	4	TRUE
YRGAYVSGVALG	502	-0.729765	-0.441542	-0.288223	-1.22114	down	1.22114	0.0039294	0.180081	0.609344	-0.429263	-1.34655	down	1.34655	0.00577647	-0.192919	0.609344	-0.802264	-1.74383	down	1.74383	1.95654e-11	-0.192919	0.941299	-1.13422	-2.195	down	2.195	1.06024e-05	2	3	4	TRUE
YRLNLFVSGALG	503	-0.726391	-0.501564	-0.224827	-1.16864	down	1.16864	0.00754455	0.058289	0.3206	-0.262311	-1.1994	down	1.1994	0.0363225	-0.230706	0.3206	-0.551306	-1.46541	down	1.46541	1.68783e-09	-0.230706	1.06187	-1.29258	-2.44966	down	2.44966	3.62918e-05	2	3	4	TRUE
YRLWFRVSGVLS	504	-0.986563	-0.664627	-0.321936	-1.25001	down	1.25001	0.00211297	0.129104	0.405719	-0.276615	-1.21135	down	1.21135	0.027642	-0.0435071	0.405719	-0.449226	-1.36531	down	1.36531	0.000641994	-0.0435071	1.58639	-1.6299	-3.09492	down	3.09492	0.000251158	2	3	4	TRUE
YRYQYVARWNAS	507	-0.7964	-0.502123	-0.294277	-1.22627	down	1.22627	0.000611331	0.230741	0.68094	-0.450199	-1.36623	down	1.36623	0.0433168	0.114784	0.68094	-0.566156	-1.48057	down	1.48057	0.0088459	0.114784	0.828862	-0.714079	-1.64044	down	1.64044	0.00120004	2	3	4	TRUE
YVRPYHVGQFLR	511	-0.989682	-0.728608	-0.261074	-1.19837	down	1.19837	0.00416952	0.239998	0.510819	-0.270821	-1.20649	down	1.20649	0.0197884	0.128792	0.510819	-0.382027	-1.30317	down	1.30317	0.00014761	0.128792	1.42234	-1.29354	-2.45129	down	2.45129	0.00182216	2	3	4	TRUE
YWRRRPYWVVLG	516	-1.04127	-0.707188	-0.334083	-1.26058	down	1.26058	0.00143892	0.065487	0.287031	-0.221544	-1.16598	down	1.16598	0.0148239	-0.102416	0.287031	-0.389447	-1.30989	down	1.30989	6.61322e-05	-0.102416	1.46647	-1.56889	-2.96676	down	2.96676	0.000994812	2	3	4	TRUE
YYKNFWKLGVLS	518	-1.17731	-0.942908	-0.234406	-1.17642	down	1.17642	0.00389236	-0.404352	-0.00674073	-0.397612	-1.31733	down	1.31733	0.0240871	-0.692216	-0.00674073	-0.685475	-1.60823	down	1.60823	2.67926e-07	-0.692216	0.459526	-1.15174	-2.22182	down	2.22182	0.000275731	2	3	4	TRUE
ARFVSRALSASG	524	-1.12767	-0.852759	-0.274912	-1.20992	down	1.20992	0.00234452	0.0749468	0.397071	-0.322125	-1.25017	down	1.25017	0.0450941	-0.176761	0.397071	-0.573833	-1.48847	down	1.48847	4.40319e-06	-0.176761	1.22118	-1.39794	-2.63525	down	2.63525	0.00265099	2	3	4	TRUE
FARWRLSFWASG	526	-0.927237	-0.572273	-0.354964	-1.27895	down	1.27895	0.000293951	-0.175241	0.224559	-0.3998	-1.31932	down	1.31932	0.0127642	-0.423474	0.224559	-0.648033	-1.56703	down	1.56703	1.52197e-07	-0.423474	0.951939	-1.37541	-2.59442	down	2.59442	9.36985e-05	2	3	4	TRUE
FKSFHVLSKPNV	532	-0.820888	-0.582522	-0.238366	-1.17966	down	1.17966	0.00115557	0.13297	0.441598	-0.308629	-1.23853	down	1.23853	0.0263136	-0.118577	0.441598	-0.560176	-1.47445	down	1.47445	0.000102081	-0.118577	0.698153	-0.816731	-1.76141	down	1.76141	0.000127806	2	3	4	TRUE
FRAFLGNLRPLG	534	-1.05855	-0.721841	-0.336704	-1.26287	down	1.26287	0.000587377	-0.0137182	0.422493	-0.436211	-1.35305	down	1.35305	0.00494197	-0.155879	0.422493	-0.578371	-1.49316	down	1.49316	2.08025e-06	-0.155879	1.32528	-1.48116	-2.79173	down	2.79173	0.000960345	2	3	4	TRUE
FRGWFPHLNKAS	535	-1.16997	-0.903031	-0.266935	-1.20325	down	1.20325	0.000372827	0.0991289	0.470295	-0.371167	-1.2934	down	1.2934	0.0338025	-0.0981031	0.470295	-0.568399	-1.48288	down	1.48288	3.24556e-05	-0.0981031	0.791973	-0.890076	-1.85327	down	1.85327	0.00107538	2	3	4	TRUE
FRVVFRARPLSG	537	-0.755138	-0.415875	-0.339263	-1.26511	down	1.26511	0.000103596	-0.0565328	0.332814	-0.389347	-1.3098	down	1.3098	0.00919824	-0.287442	0.332814	-0.620256	-1.53715	down	1.53715	4.73617e-05	-0.287442	1.08652	-1.37396	-2.5918	down	2.5918	0.00105043	2	3	4	TRUE
FWRRVLSNKASV	539	-1.43956	-1.1346	-0.304957	-1.23538	down	1.23538	0.000508656	0.211844	0.537057	-0.325212	-1.25285	down	1.25285	0.00607934	0.128832	0.537057	-0.408224	-1.32705	down	1.32705	1.31866e-05	0.128832	1.09891	-0.97008	-1.95895	down	1.95895	0.00483796	2	3	4	TRUE
GFSFRKVRVLAG	542	-0.91452	-0.652036	-0.262483	-1.19954	down	1.19954	0.000911954	-0.140217	0.24352	-0.383738	-1.30472	down	1.30472	0.00212859	-0.0816287	0.24352	-0.325149	-1.25279	down	1.25279	0.011606	-0.0816287	1.38214	-1.46377	-2.75828	down	2.75828	0.000689498	2	3	4	TRUE
GRLSRYFRAGVS	546	-1.40426	-1.12768	-0.276583	-1.21132	down	1.21132	0.000683699	-0.20698	0.123428	-0.330407	-1.25737	down	1.25737	0.00825774	-0.227902	0.123428	-0.351329	-1.27574	down	1.27574	0.000782171	-0.227902	1.04085	-1.26875	-2.40953	down	2.40953	0.00161101	2	3	4	TRUE
GRWRGYKLSVLS	549	-0.853037	-0.562944	-0.290094	-1.22272	down	1.22272	8.14223e-05	0.0481277	0.312088	-0.26396	-1.20077	down	1.20077	0.0439987	-0.0666986	0.312088	-0.378786	-1.30025	down	1.30025	0.00205902	-0.0666986	1.53406	-1.60076	-3.03302	down	3.03302	0.000236929	2	3	4	TRUE
KLLAYKALSGAG	553	-1.2941	-1.0268	-0.267304	-1.20356	down	1.20356	0.000332012	0.0327611	0.476947	-0.444186	-1.36055	down	1.36055	0.0210141	0.100179	0.476947	-0.376768	-1.29843	down	1.29843	0.00174712	0.100179	0.636194	-0.536015	-1.44996	down	1.44996	0.00412846	2	3	4	TRUE
KVAPLFRLRPLS	556	-1.21588	-0.927984	-0.287893	-1.22086	down	1.22086	0.000394089	-0.0649044	0.215806	-0.280711	-1.21479	down	1.21479	0.0225004	-0.347553	0.215806	-0.56336	-1.47771	down	1.47771	1.22871e-05	-0.347553	1.0329	-1.38046	-2.60351	down	2.60351	0.0002816	2	3	4	TRUE
LFLQFRNRLGAS	557	-1.03802	-0.730045	-0.307971	-1.23797	down	1.23797	0.000969204	0.148343	0.512808	-0.364465	-1.2874	down	1.2874	0.0372155	-0.0925584	0.512808	-0.605367	-1.52137	down	1.52137	5.31971e-08	-0.0925584	1.64623	-1.73879	-3.33755	down	3.33755	0.00160866	2	3	4	TRUE
LGVFRYSRPWKA	560	-1.50361	-1.1782	-0.325405	-1.25302	down	1.25302	0.000136619	-0.172636	0.140219	-0.312855	-1.24216	down	1.24216	0.0153966	-0.34577	0.140219	-0.48599	-1.40055	down	1.40055	7.2172e-05	-0.34577	0.589835	-0.935605	-1.91269	down	1.91269	0.00707841	2	3	4	TRUE
LRSWFKLSGLSG	561	-1.18255	-0.887242	-0.295312	-1.22715	down	1.22715	0.000421866	-0.167215	0.316538	-0.483752	-1.39838	down	1.39838	0.0111759	-0.341562	0.316538	-0.6581	-1.578	down	1.578	5.08435e-06	-0.341562	1.03593	-1.37749	-2.59817	down	2.59817	0.00201619	2	3	4	TRUE
LRWVARNFLSAG	562	-0.903636	-0.596901	-0.306734	-1.2369	down	1.2369	0.000661382	0.0922308	0.576021	-0.48379	-1.39841	down	1.39841	0.00138892	-0.096258	0.576021	-0.672279	-1.59359	down	1.59359	1.20792e-07	-0.096258	1.34597	-1.44223	-2.71741	down	2.71741	0.00457245	2	3	4	TRUE
LRYVGQFKLQRY	563	-1.18668	-0.908236	-0.278446	-1.21289	down	1.21289	0.00265482	-0.0637529	0.30138	-0.365133	-1.288	down	1.288	0.0200164	-0.108048	0.30138	-0.409428	-1.32816	down	1.32816	0.000161671	-0.108048	1.08358	-1.19163	-2.2841	down	2.2841	0.00346861	2	3	4	TRUE
LWRHFKLSGALG	565	-1.19404	-0.919438	-0.2746	-1.20966	down	1.20966	0.00167186	-0.104478	0.168501	-0.272979	-1.2083	down	1.2083	0.00356629	-0.349826	0.168501	-0.518328	-1.43229	down	1.43229	2.53215e-07	-0.349826	0.683836	-1.03366	-2.04722	down	2.04722	0.0129555	2	3	4	TRUE
NRLKFWLSVASG	567	-0.59517	-0.332153	-0.263017	-1.19999	down	1.19999	0.00175782	-0.206301	0.228478	-0.434779	-1.3517	down	1.3517	0.0032267	-0.4364	0.228478	-0.664878	-1.58543	down	1.58543	4.89846e-07	-0.4364	0.708791	-1.14519	-2.21175	down	2.21175	0.00113964	2	3	4	TRUE
PRYFFRWNKASG	574	-1.4483	-1.172	-0.276302	-1.21109	down	1.21109	0.00143391	0.0587581	0.391637	-0.332879	-1.25952	down	1.25952	0.0058421	-0.0646303	0.391637	-0.456268	-1.37199	down	1.37199	0.000418099	-0.0646303	1.48235	-1.54698	-2.92204	down	2.92204	2.15071e-05	2	3	4	TRUE
PSEHEDFEWDVA	575	-2.37508	-2.10445	-0.270638	-1.20634	down	1.20634	0.011166	-0.119981	-1.20039	1.08041	2.11464	up	2.11464	0.0462675	0.0281441	-1.20039	1.22854	2.34329	up	2.34329	0.000412111	0.0281441	-1.24682	1.27497	2.41994	up	2.41994	0.000306248	2	3	4	TRUE
QFYPSQRLYNKV	581	-1.0894	-0.852057	-0.237341	-1.17882	down	1.17882	0.00166452	0.109612	0.534595	-0.424983	-1.34256	down	1.34256	0.00622615	-0.106953	0.534595	-0.641548	-1.56	down	1.56	2.71773e-06	-0.106953	0.697011	-0.803964	-1.74589	down	1.74589	0.00487854	2	3	4	TRUE
QYFQGRPYWNKV	590	-0.73624	-0.524982	-0.211258	-1.1577	down	1.1577	0.000845901	0.5334	0.819884	-0.286484	-1.21966	down	1.21966	0.037672	0.276895	0.819884	-0.542989	-1.45699	down	1.45699	0.000155673	0.276895	0.820382	-0.543487	-1.45749	down	1.45749	0.0268435	2	3	4	TRUE
RALEWKFFRHAV	591	-1.2348	-1.00003	-0.234765	-1.17672	down	1.17672	0.00570683	0.200518	0.462654	-0.262136	-1.19925	down	1.19925	0.0274455	0.0543127	0.462654	-0.408341	-1.32716	down	1.32716	8.10138e-05	0.0543127	1.28821	-1.23389	-2.35201	down	2.35201	0.000449426	2	3	4	TRUE
RAWNFVFRKHVV	593	-1.03117	-0.724482	-0.306683	-1.23686	down	1.23686	0.000716218	0.243758	0.663254	-0.419496	-1.33746	down	1.33746	0.0133042	0.298629	0.663254	-0.364625	-1.28755	down	1.28755	0.00782506	0.298629	2.12073	-1.8221	-3.53596	down	3.53596	0.000338105	2	3	4	TRUE
RFFFKALSGLSG	594	-1.37646	-1.10144	-0.275019	-1.21001	down	1.21001	0.00355943	-0.00486901	0.36814	-0.373009	-1.29505	down	1.29505	0.0371848	-0.275334	0.36814	-0.643474	-1.56209	down	1.56209	3.64828e-06	-0.275334	1.57259	-1.84793	-3.59982	down	3.59982	0.000188935	2	3	4	TRUE
RFGNVFRGVALG	597	-1.00753	-0.676309	-0.331224	-1.25808	down	1.25808	0.000378063	0.280707	0.737437	-0.456729	-1.37243	down	1.37243	0.00963628	0.205375	0.737437	-0.532061	-1.44599	down	1.44599	0.000175008	0.205375	2.03012	-1.82474	-3.54243	down	3.54243	1.81733e-05	2	3	4	TRUE
RFLKYLSGVLSG	599	-1.60083	-1.26761	-0.333221	-1.25982	down	1.25982	0.000912701	-0.100161	0.293376	-0.393537	-1.31361	down	1.31361	0.0031954	-0.103261	0.293376	-0.396637	-1.31644	down	1.31644	0.0240612	-0.103261	1.58405	-1.68731	-3.22055	down	3.22055	2.01194e-06	2	3	4	TRUE
RFLSYNRVAGLS	600	-1.32237	-0.945283	-0.377083	-1.29871	down	1.29871	0.00020862	0.0996942	0.480836	-0.381141	-1.30237	down	1.30237	0.00513531	-0.201546	0.480836	-0.682381	-1.60479	down	1.60479	1.32658e-08	-0.201546	1.40562	-1.60716	-3.04652	down	3.04652	3.26387e-05	2	3	4	TRUE
RFWARQVLSLSG	601	-0.529858	-0.254544	-0.275314	-1.21026	down	1.21026	0.00679754	-0.00011725	0.383146	-0.383263	-1.30429	down	1.30429	0.00280241	-0.177301	0.383146	-0.560447	-1.47473	down	1.47473	2.722e-07	-0.177301	1.43954	-1.61684	-3.06703	down	3.06703	0.000885755	2	3	4	TRUE
RFWFAQPWNKSG	602	-0.990228	-0.707728	-0.2825	-1.2163	down	1.2163	0.000681337	0.270708	0.629574	-0.358866	-1.28242	down	1.28242	0.0419302	0.18045	0.629574	-0.449123	-1.36521	down	1.36521	0.00195108	0.18045	1.33417	-1.15371	-2.22486	down	2.22486	0.00268415	2	3	4	TRUE
RFWRANVLGALS	603	-1.07575	-0.732749	-0.343001	-1.26839	down	1.26839	0.000446631	0.171606	0.527297	-0.355691	-1.2796	down	1.2796	0.0259687	0.0578802	0.527297	-0.469417	-1.38455	down	1.38455	0.000110911	0.0578802	1.21267	-1.15479	-2.22653	down	2.22653	0.00328658	2	3	4	TRUE
RLGRFSFKGASG	609	-1.06808	-0.82124	-0.246842	-1.18661	down	1.18661	0.000505552	0.185395	0.503092	-0.317697	-1.24634	down	1.24634	0.0277027	0.0805144	0.503092	-0.422577	-1.34032	down	1.34032	0.00219798	0.0805144	1.27047	-1.18995	-2.28145	down	2.28145	0.0015158	2	3	4	TRUE
RLLFWVRKALAS	610	-1.6183	-1.31866	-0.299631	-1.23083	down	1.23083	0.00321496	-0.200689	0.149082	-0.349771	-1.27436	down	1.27436	0.0113754	-0.248409	0.149082	-0.397491	-1.31722	down	1.31722	7.9088e-05	-0.248409	1.50309	-1.75149	-3.36707	down	3.36707	0.000151535	2	3	4	TRUE
RLVAYSNKVLGV	613	-0.965909	-0.674135	-0.291775	-1.22415	down	1.22415	0.0017561	0.154129	0.587486	-0.433357	-1.35037	down	1.35037	0.0102877	0.00196194	0.587486	-0.585524	-1.50058	down	1.50058	3.48154e-07	0.00196194	1.69471	-1.69275	-3.23272	down	3.23272	0.00017162	2	3	4	TRUE
RPLHNHLFRYKL	616	-1.74289	-1.43921	-0.303673	-1.23428	down	1.23428	0.00229104	-0.269631	0.0125774	-0.282208	-1.21605	down	1.21605	0.0201973	-0.304565	0.0125774	-0.317142	-1.24586	down	1.24586	0.00675893	-0.304565	0.883036	-1.1876	-2.27774	down	2.27774	0.000306104	2	3	4	TRUE
RRAAFWLSGALS	617	-0.777296	-0.496889	-0.280407	-1.21454	down	1.21454	0.000681397	-0.197722	0.119152	-0.316874	-1.24563	down	1.24563	0.0473106	-0.246484	0.119152	-0.365636	-1.28845	down	1.28845	0.00950286	-0.246484	0.846133	-1.09262	-2.13261	down	2.13261	0.00138551	2	3	4	TRUE
RRFYQFPGVALG	618	-0.722452	-0.421497	-0.300956	-1.23196	down	1.23196	0.000473488	0.226587	0.644048	-0.417461	-1.33557	down	1.33557	0.00354118	0.211729	0.644048	-0.432319	-1.3494	down	1.3494	3.29411e-08	0.211729	1.91601	-1.70428	-3.25867	down	3.25867	0.000575488	2	3	4	TRUE
RRYVLVSFRPNG	619	-0.982317	-0.671134	-0.311183	-1.24072	down	1.24072	0.000635924	-0.237763	0.139343	-0.377107	-1.29873	down	1.29873	0.0142489	-0.141693	0.139343	-0.281036	-1.21507	down	1.21507	0.0262189	-0.141693	1.23636	-1.37806	-2.59918	down	2.59918	0.00305604	2	3	4	TRUE
RSLWSRYLSALG	620	-1.52104	-1.22259	-0.298445	-1.22982	down	1.22982	0.00209408	-0.0911504	0.292153	-0.383303	-1.30432	down	1.30432	0.0250545	-0.239758	0.292153	-0.531911	-1.44584	down	1.44584	0.000126935	-0.239758	1.01941	-1.25917	-2.39358	down	2.39358	0.00125343	2	3	4	TRUE
RVLYLSAQPKGV	622	-1.25122	-0.981291	-0.26993	-1.20575	down	1.20575	0.00465751	0.315789	0.745233	-0.429444	-1.34671	down	1.34671	0.0436246	0.0664986	0.745233	-0.678734	-1.60073	down	1.60073	1.49818e-06	0.0664986	1.21218	-1.14568	-2.21251	down	2.21251	0.00523569	2	3	4	TRUE
SLFRSFRSGVAS	627	-1.37128	-1.09329	-0.277998	-1.21251	down	1.21251	0.00222694	-0.123995	0.209948	-0.333943	-1.26045	down	1.26045	0.00249837	-0.495572	0.209948	-0.70552	-1.63073	down	1.63073	9.66467e-08	-0.495572	0.643402	-1.13897	-2.20224	down	2.20224	0.0016356	2	3	4	TRUE
VFGQPLFRWKGV	628	-1.48834	-1.15231	-0.336034	-1.26228	down	1.26228	0.000660157	-0.0803727	0.2095	-0.289873	-1.22253	down	1.22253	0.000719157	-0.291727	0.2095	-0.501227	-1.41542	down	1.41542	3.4331e-07	-0.291727	0.887926	-1.17965	-2.26522	down	2.26522	0.00931575	2	3	4	TRUE
VNLRNYKSVLSG	630	-0.92505	-0.726799	-0.198251	-1.14731	down	1.14731	0.004441	0.177368	0.49382	-0.316452	-1.24526	down	1.24526	0.00765693	-0.0385651	0.49382	-0.532385	-1.44632	down	1.44632	9.83889e-05	-0.0385651	0.428157	-0.466722	-1.38197	down	1.38197	0.021237	2	3	4	TRUE
VRAFRAPYWSGG	631	-0.997098	-0.712374	-0.284724	-1.21818	down	1.21818	0.0007485	-0.0695941	0.270399	-0.339993	-1.26575	down	1.26575	0.00138602	-0.174103	0.270399	-0.444502	-1.36084	down	1.36084	0.00010313	-0.174103	0.387788	-0.56189	-1.4762	down	1.4762	0.0122514	2	3	4	TRUE
WFPRSRWGVALS	634	-0.739164	-0.44534	-0.293824	-1.22589	down	1.22589	0.00077704	-0.0235809	0.359351	-0.382932	-1.30399	down	1.30399	0.000220191	-0.18699	0.359351	-0.546342	-1.46038	down	1.46038	1.10496e-06	-0.18699	1.03881	-1.2258	-2.33885	down	2.33885	0.000655007	2	3	4	TRUE
WKRAQFYGRWLG	637	-1.11296	-0.822972	-0.289989	-1.22263	down	1.22263	0.00140131	0.149294	0.434575	-0.285281	-1.21865	down	1.21865	0.0424163	0.000442405	0.434575	-0.434132	-1.3511	down	1.3511	0.00100575	0.000442405	1.3708	-1.37036	-2.58535	down	2.58535	0.000224657	2	3	4	TRUE
WLKLGRPWLSGR	638	-1.17913	-0.882352	-0.296776	-1.2284	down	1.2284	0.00125032	-0.165094	0.150427	-0.315521	-1.24446	down	1.24446	0.00243785	-0.310027	0.150427	-0.460454	-1.37597	down	1.37597	2.50265e-06	-0.310027	0.981705	-1.29173	-2.44822	down	2.44822	0.000953045	2	3	4	TRUE
WQRSGRLYKLSV	640	-0.878166	-0.551946	-0.32622	-1.25372	down	1.25372	0.000179008	-0.3082	0.118663	-0.426864	-1.34431	down	1.34431	0.000545075	-0.335575	0.118663	-0.454239	-1.37006	down	1.37006	1.21652e-05	-0.335575	1.11401	-1.44959	-2.7313	down	2.7313	0.000127299	2	3	4	TRUE
YAALRGFKAGAS	645	-1.33381	-1.14621	-0.187597	-1.13887	down	1.13887	0.00601089	0.0270747	0.449386	-0.422312	-1.34007	down	1.34007	0.00339711	-0.249826	0.449386	-0.699213	-1.62362	down	1.62362	1.3959e-09	-0.249826	0.183926	-0.433752	-1.35074	down	1.35074	0.0388784	2	3	4	TRUE
YKQLSRLFWNAA	647	-1.17654	-0.881698	-0.294843	-1.22675	down	1.22675	0.000667458	-0.00468672	0.321575	-0.326261	-1.25376	down	1.25376	0.0255318	-0.0587286	0.321575	-0.380303	-1.30162	down	1.30162	0.000440757	-0.0587286	1.08887	-1.1476	-2.21545	down	2.21545	2.49322e-07	2	3	4	TRUE
YRFGPKLSVLSG	648	-1.14781	-0.880341	-0.267472	-1.2037	down	1.2037	0.00383728	0.262196	0.614966	-0.35277	-1.27701	down	1.27701	0.0198841	0.132131	0.614966	-0.482835	-1.39749	down	1.39749	7.79995e-05	0.132131	1.45271	-1.32058	-2.49767	down	2.49767	5.30317e-06	2	3	4	TRUE
YSYLLRKGVALS	651	-1.55686	-1.235	-0.32186	-1.24994	down	1.24994	0.00245316	-0.0787935	0.331149	-0.409943	-1.32863	down	1.32863	0.0364843	-0.531509	0.331149	-0.862658	-1.81839	down	1.81839	1.27424e-10	-0.531509	0.717985	-1.24949	-2.37758	down	2.37758	0.000199825	2	3	4	TRUE
AFFLQRLGVLSG	1	-0.644187	-0.373085	-0.271102	-1.20673	down	1.20673	0.00469391	0.219892	0.490488	-0.270596	-1.20631	down	1.20631	0.0547178	0.0460913	0.490488	-0.444396	-1.36074	down	1.36074	8.33039e-05	0.0460913	1.65594	-1.60985	-3.05219	down	3.05219	0.00017635	1	2	3	FALSE
AGFFPQFRWVAG	5	-0.163757	0.138414	-0.302171	-1.233	down	1.233	0.000150654	0.622868	0.781027	-0.158158	-1.11586	down	1.11586	0.327925	0.447949	0.781027	-0.333078	-1.2597	down	1.2597	0.000981034	0.447949	0.999946	-0.551997	-1.46611	down	1.46611	0.05904	1	2	2	FALSE
AGLRWVLGALVG	6	-0.730607	-0.441766	-0.288841	-1.22166	down	1.22166	0.00341509	0.162891	0.360353	-0.197462	-1.14668	down	1.14668	0.124367	-0.0324258	0.360353	-0.392778	-1.31292	down	1.31292	4.00542e-06	-0.0324258	1.40064	-1.43307	-2.7002	down	2.7002	5.84041e-05	1	2	3	FALSE
AGRLVAWALSSG	7	-0.538487	-0.273569	-0.264918	-1.20157	down	1.20157	0.00284192	0.090985	0.312204	-0.221219	-1.16572	down	1.16572	0.0920874	-0.238826	0.312204	-0.55103	-1.46513	down	1.46513	1.4104e-07	-0.238826	0.458347	-0.697173	-1.62133	down	1.62133	0.000564689	1	2	3	FALSE
AKFWLPVSALSG	8	-0.349087	-0.0892545	-0.259833	-1.19734	down	1.19734	0.00355238	0.229508	0.393553	-0.164045	-1.12042	down	1.12042	0.193149	0.107672	0.393553	-0.285881	-1.21915	down	1.21915	0.00189929	0.107672	0.0728085	0.0348636	1.02446	up	1.02446	0.958386	1	2	2	FALSE
ALLNRWSGVALG	11	-0.447247	-0.185187	-0.262061	-1.19919	down	1.19919	0.00438656	0.0688267	0.289095	-0.220268	-1.16495	down	1.16495	0.0379292	-0.10494	0.289095	-0.394035	-1.31406	down	1.31406	0.000196107	-0.10494	0.528045	-0.632985	-1.55077	down	1.55077	0.0520032	2	3	3	FALSE
ALRGPVPYWVGL	13	-0.335205	-0.0622065	-0.272998	-1.20832	down	1.20832	0.0119499	0.307845	0.380721	-0.0728758	-1.05181	down	1.05181	0.69296	0.183631	0.380721	-0.19709	-1.14638	down	1.14638	0.0836284	0.183631	0.914454	-0.730824	-1.65959	down	1.65959	0.00585975	1	1	2	FALSE
ANRAWLGVALSG	16	-0.247109	0.0763755	-0.323484	-1.25135	down	1.25135	0.000452159	0.116647	0.120973	-0.00432673	-1.003	down	1.003	0.967543	-0.0233181	0.120973	-0.144292	-1.10519	down	1.10519	0.0677782	-0.0233181	0.408434	-0.431753	-1.34887	down	1.34887	0.0755245	1	1	1	FALSE
AQALQNRYWVGL	18	-0.177954	0.0799109	-0.257865	-1.19571	down	1.19571	0.00430256	0.0160098	0.262465	-0.246455	-1.18629	down	1.18629	0.0745622	-0.137288	0.262465	-0.399753	-1.31928	down	1.31928	0.000403572	-0.137288	0.409903	-0.547191	-1.46124	down	1.46124	0.00207127	1	2	3	FALSE
ARFGALGVALSG	21	-0.587128	-0.301294	-0.285835	-1.21912	down	1.21912	0.00035277	0.192834	0.410168	-0.217334	-1.16258	down	1.16258	0.269805	0.0107713	0.410168	-0.399397	-1.31896	down	1.31896	0.00166209	0.0107713	0.8397	-0.828929	-1.77637	down	1.77637	0.130529	1	2	2	FALSE
ARFYQRLGVALG	22	-0.775528	-0.504332	-0.271196	-1.20681	down	1.20681	0.00115509	0.241137	0.489082	-0.247944	-1.18751	down	1.18751	0.21456	0.102931	0.489082	-0.386151	-1.3069	down	1.3069	0.0107304	0.102931	1.59023	-1.4873	-2.80364	down	2.80364	0.00115892	1	2	3	FALSE
ARGYKFWASVLS	23	-0.808801	-0.559047	-0.249754	-1.189	down	1.189	0.00043786	0.226341	0.321201	-0.0948602	-1.06796	down	1.06796	0.646233	-0.112162	0.321201	-0.433364	-1.35038	down	1.35038	1.92457e-05	-0.112162	1.21367	-1.32583	-2.50677	down	2.50677	2.40825e-07	1	2	3	FALSE
AVFPWRVGVALG	27	-0.243005	0.0407728	-0.283778	-1.21738	down	1.21738	0.00293886	0.470404	0.511922	-0.0415179	-1.0292	down	1.0292	0.686421	0.267074	0.511922	-0.244848	-1.18497	down	1.18497	0.00836955	0.267074	1.54495	-1.27787	-2.42481	down	2.42481	0.00159414	1	2	3	FALSE
AVYNSKLSVALS	31	-0.158559	0.0560137	-0.214572	-1.16036	down	1.16036	0.014383	0.262729	0.514017	-0.251288	-1.19027	down	1.19027	0.0534972	0.162802	0.514017	-0.351214	-1.27563	down	1.27563	0.0196138	0.162802	1.539	-1.3762	-2.59584	down	2.59584	0.000124413	1	2	3	FALSE
AWKYVFREYWGV	33	-1.16263	-0.951615	-0.211012	-1.1575	down	1.1575	0.00506557	0.8293	0.701697	0.127603	1.09248	up	1.09248	0.541702	0.575735	0.701697	-0.125962	-1.09124	down	1.09124	0.213411	0.575735	1.31145	-0.73572	-1.66523	down	1.66523	0.00554662	1	1	2	FALSE
AWLRLGAGVLSG	34	-0.379565	-0.0799848	-0.29958	-1.23079	down	1.23079	0.00129955	0.269243	0.415378	-0.146135	-1.1066	down	1.1066	0.287846	0.156654	0.415378	-0.258724	-1.19642	down	1.19642	0.0292918	0.156654	1.24751	-1.09086	-2.13001	down	2.13001	0.00236235	1	2	3	FALSE
AWSYRWSGVALG	36	-0.623348	-0.346206	-0.277143	-1.21179	down	1.21179	0.00134652	0.58184	0.71539	-0.13355	-1.09699	down	1.09699	0.387369	0.309603	0.71539	-0.405787	-1.32481	down	1.32481	1.38004e-09	0.309603	1.15144	-0.841833	-1.79233	down	1.79233	2.75514e-05	1	2	3	FALSE
AYWWNWNKVSVL	37	-0.611938	-0.340368	-0.271571	-1.20712	down	1.20712	0.00031779	0.834599	0.767585	0.067014	1.04755	up	1.04755	0.695855	0.637491	0.767585	-0.130093	-1.09436	down	1.09436	0.133039	0.637491	1.71123	-1.07374	-2.10489	down	2.10489	0.00016639	1	1	2	FALSE
DLWHRVFRYALS	39	-1.26773	-0.944109	-0.323623	-1.25147	down	1.25147	0.00142401	0.0812528	0.352875	-0.271623	-1.20716	down	1.20716	0.130321	0.0584999	0.352875	-0.294376	-1.22635	down	1.22635	0.0451469	0.0584999	1.80204	-1.74354	-3.34856	down	3.34856	5.77055e-05	1	2	3	FALSE
DSQRLAFRVLSA	42	-0.647599	-0.30528	-0.342319	-1.26779	down	1.26779	0.000601029	0.0220298	0.396945	-0.374915	-1.29676	down	1.29676	0.055519	-0.0502058	0.396945	-0.44715	-1.36334	down	1.36334	0.0159947	-0.0502058	1.6594	-1.70961	-3.27072	down	3.27072	0.000201723	1	2	3	FALSE
EAPFRWLRVLSS	43	-0.592413	-0.264192	-0.328221	-1.25546	down	1.25546	0.00111634	0.0542095	0.261137	-0.206927	-1.15423	down	1.15423	0.0937623	0.109984	0.261137	-0.151153	-1.11046	down	1.11046	0.156667	0.109984	1.19846	-1.08848	-2.12649	down	2.12649	0.00132402	1	1	2	FALSE
EFAFPLRYKAVL	44	-0.927271	-0.656955	-0.270316	-1.20607	down	1.20607	0.00251148	0.304666	0.526752	-0.222086	-1.16642	down	1.16642	0.156662	0.226372	0.526752	-0.30038	-1.23147	down	1.23147	0.0125724	0.226372	1.64322	-1.41684	-2.67001	down	2.67001	0.000491434	1	2	3	FALSE
EFKLFALRWALS	45	-1.07018	-0.783194	-0.286991	-1.22009	down	1.22009	0.0024611	-0.239467	-0.0103849	-0.229082	-1.17209	down	1.17209	0.0783495	-0.433655	-0.0103849	-0.42327	-1.34096	down	1.34096	0.00312754	-0.433655	0.910107	-1.34376	-2.53812	down	2.53812	0.000100741	1	2	3	FALSE
EQFRFPRWLGVA	46	-0.418971	-0.104652	-0.314319	-1.24342	down	1.24342	0.000571819	0.267621	0.407553	-0.139932	-1.10185	down	1.10185	0.193856	0.264614	0.407553	-0.142939	-1.10415	down	1.10415	0.0595198	0.264614	1.14055	-0.875935	-1.8352	down	1.8352	0.0113253	1	1	2	FALSE
EQWRRYLSGVLS	47	-0.797309	-0.49721	-0.300099	-1.23123	down	1.23123	0.00151962	0.1998	0.461093	-0.261292	-1.19855	down	1.19855	0.100622	0.188551	0.461093	-0.272541	-1.20793	down	1.20793	0.0883021	0.188551	1.11957	-0.931017	-1.90662	down	1.90662	0.000117225	1	1	2	FALSE
EWLLVLRPYNKG	48	-1.25547	-0.970406	-0.285064	-1.21846	down	1.21846	0.0043314	0.307152	0.415261	-0.108109	-1.07781	down	1.07781	0.425062	0.157123	0.415261	-0.258138	-1.19593	down	1.19593	0.0269295	0.157123	1.46463	-1.3075	-2.47513	down	2.47513	0.00209854	1	2	3	FALSE
EWPRYWLRSVAL	49	-0.800751	-0.514159	-0.286592	-1.21976	down	1.21976	0.00334525	0.0837064	0.538618	-0.454911	-1.3707	down	1.3707	0.0839829	0.138852	0.538618	-0.399766	-1.31929	down	1.31929	7.14902e-05	0.138852	1.48031	-1.34146	-2.53408	down	2.53408	0.000189676	1	2	3	FALSE
FALWPWLSKHLA	52	-0.894486	-0.666152	-0.228334	-1.17148	down	1.17148	0.00343137	0.300146	0.370631	-0.0704848	-1.05007	down	1.05007	0.704236	0.16016	0.370631	-0.210472	-1.15707	down	1.15707	0.0531698	0.16016	1.21344	-1.05328	-2.07524	down	2.07524	0.00108047	1	1	2	FALSE
FARLERWLSVAG	54	-0.711905	-0.453424	-0.258481	-1.19622	down	1.19622	0.000730672	0.266607	0.337061	-0.0704538	-1.05005	down	1.05005	0.516167	0.121294	0.337061	-0.215767	-1.16132	down	1.16132	0.0108482	0.121294	0.659203	-0.537908	-1.45187	down	1.45187	0.00177621	1	2	3	FALSE
FFQVRWLGALSG	57	-0.447606	-0.128943	-0.318663	-1.24717	down	1.24717	0.000716901	0.084878	0.273817	-0.188939	-1.13992	down	1.13992	0.293332	-0.118317	0.273817	-0.392133	-1.31233	down	1.31233	0.00298644	-0.118317	0.760645	-0.878961	-1.83905	down	1.83905	0.0023298	1	2	3	FALSE
FGQKNAYWVALS	59	-0.210209	-0.00310413	-0.207105	-1.15437	down	1.15437	0.00683949	0.23054	0.370208	-0.139668	-1.10165	down	1.10165	0.357825	-0.204136	0.370208	-0.574344	-1.489	down	1.489	1.15144e-09	-0.204136	0.506069	-0.710205	-1.63604	down	1.63604	3.13427e-05	1	2	3	FALSE
FGRYWWNLRLVS	60	-1.02031	-0.722113	-0.298199	-1.22961	down	1.22961	0.00100491	0.140917	0.340476	-0.199559	-1.14835	down	1.14835	0.287887	-0.284369	0.340476	-0.624845	-1.54205	down	1.54205	8.91603e-06	-0.284369	1.22454	-1.50891	-2.84594	down	2.84594	0.000186616	1	2	3	FALSE
FHGNLFYLRKLL	61	-1.58163	-1.32164	-0.259984	-1.19747	down	1.19747	0.00315877	-0.325965	-0.181627	-0.144338	-1.10522	down	1.10522	0.432566	-0.624561	-0.181627	-0.442935	-1.35937	down	1.35937	0.000544994	-0.624561	1.09601	-1.72057	-3.29567	down	3.29567	6.66917e-05	1	2	3	FALSE
FKVEYSRSFYKV	63	-1.15676	-0.912125	-0.244634	-1.18479	down	1.18479	0.00453296	0.116485	0.404875	-0.28839	-1.22128	down	1.22128	0.062343	-0.117891	0.404875	-0.522767	-1.43671	down	1.43671	1.06788e-05	-0.117891	1.01222	-1.13011	-2.18876	down	2.18876	0.000771251	1	2	3	FALSE
FLNSRFYVGALG	65	-1.03772	-0.807367	-0.230357	-1.17313	down	1.17313	0.00465586	0.134619	0.417839	-0.28322	-1.21691	down	1.21691	0.0931401	-0.171973	0.417839	-0.589812	-1.50505	down	1.50505	4.16322e-07	-0.171973	1.05579	-1.22777	-2.34204	down	2.34204	0.000499157	1	2	3	FALSE
FLPYWQLYWKLV	66	-1.33966	-1.09853	-0.241135	-1.18192	down	1.18192	0.0175332	-0.254756	-0.0233919	-0.231365	-1.17394	down	1.17394	0.125191	-0.454588	-0.0233919	-0.431197	-1.34835	down	1.34835	1.58709e-07	-0.454588	0.883766	-1.33835	-2.52863	down	2.52863	3.17065e-05	1	2	3	FALSE
FLVSSRYGVLSG	67	-1.04528	-0.758989	-0.286291	-1.2195	down	1.2195	0.00329794	0.242931	0.564005	-0.321073	-1.24926	down	1.24926	0.0694109	-0.157673	0.564005	-0.721678	-1.6491	down	1.6491	5.89985e-09	-0.157673	1.18606	-1.34373	-2.53807	down	2.53807	0.00024776	1	2	3	FALSE
FLYFRPGRVALS	68	-1.01226	-0.775383	-0.236878	-1.17844	down	1.17844	0.0126518	0.0155709	0.442541	-0.426971	-1.34441	down	1.34441	0.065642	-0.204615	0.442541	-0.647157	-1.56608	down	1.56608	0.00307314	-0.204615	0.744524	-0.949139	-1.93072	down	1.93072	0.00107379	1	2	3	FALSE
FNKFRYVFYFNS	69	-1.15095	-0.872225	-0.27872	-1.21312	down	1.21312	0.00368648	-0.774674	-0.408348	-0.366326	-1.28907	down	1.28907	0.0533705	-0.80134	-0.408348	-0.392993	-1.31311	down	1.31311	0.0710389	-0.80134	1.01668	-1.81802	-3.52597	down	3.52597	2.0286e-05	1	1	2	FALSE
FNWSYLRKVALS	70	-1.37907	-1.10217	-0.276903	-1.21159	down	1.21159	0.00320623	-0.0864862	0.364463	-0.450949	-1.36694	down	1.36694	0.00071	-0.295485	0.364463	-0.659948	-1.58003	down	1.58003	1.24629e-08	-0.295485	1.17094	-1.46643	-2.76336	down	2.76336	0.0648167	2	3	3	FALSE
FPRGLGPYVSAG	74	-0.726603	-0.479375	-0.247228	-1.18692	down	1.18692	0.00285503	0.497873	0.791495	-0.293622	-1.22571	down	1.22571	0.0236248	0.39201	0.791495	-0.399485	-1.31904	down	1.31904	0.00012337	0.39201	0.751813	-0.359803	-1.28325	down	1.28325	0.077897	2	3	3	FALSE
FPRRPYNFVVAG	75	-0.328639	-0.102633	-0.226006	-1.16959	down	1.16959	0.0118158	0.511439	0.756791	-0.245352	-1.18538	down	1.18538	0.0619549	0.392758	0.756791	-0.364033	-1.28702	down	1.28702	0.000703979	0.392758	1.5819	-1.18914	-2.28017	down	2.28017	0.000414376	1	2	3	FALSE
FQGWKLGFRWHL	76	-0.969883	-0.700569	-0.269313	-1.20523	down	1.20523	0.00274889	-0.152424	0.0448737	-0.197298	-1.14655	down	1.14655	0.100288	-0.427201	0.0448737	-0.472074	-1.3871	down	1.3871	4.49903e-06	-0.427201	0.711205	-1.13841	-2.20138	down	2.20138	0.000157108	1	2	3	FALSE
FQRLWQFYWLSG	78	-1.20461	-0.945474	-0.259141	-1.19677	down	1.19677	0.00558483	-0.284641	-0.11278	-0.171861	-1.12651	down	1.12651	0.191032	-0.62283	-0.11278	-0.510051	-1.4241	down	1.4241	4.43172e-08	-0.62283	0.383696	-1.00653	-2.00907	down	2.00907	0.000567238	1	2	3	FALSE
FRPQFPLFHFRA	82	-0.720068	-0.397572	-0.322496	-1.25049	down	1.25049	0.000223925	0.139271	0.36792	-0.228649	-1.17174	down	1.17174	0.0788953	0.201794	0.36792	-0.166126	-1.12204	down	1.12204	0.138607	0.201794	1.7211	-1.51931	-2.86653	down	2.86653	0.00204852	1	1	2	FALSE
FRRHVSNYVALG	83	-0.713566	-0.499156	-0.21441	-1.16023	down	1.16023	0.00988132	0.267677	0.510799	-0.243122	-1.18355	down	1.18355	0.0946801	0.0566399	0.510799	-0.454159	-1.36998	down	1.36998	0.000397756	0.0566399	0.566624	-0.509984	-1.42403	down	1.42403	0.358024	1	2	2	FALSE
FSLQGRVLSVSG	84	0.138368	0.377918	-0.239551	-1.18062	down	1.18062	0.00399069	0.232637	0.489009	-0.256372	-1.19447	down	1.19447	0.111883	-0.0297238	0.489009	-0.518733	-1.4327	down	1.4327	7.69544e-07	-0.0297238	0.930956	-0.96068	-1.94623	down	1.94623	0.00265155	1	2	3	FALSE
FVYLSRLYKHAL	87	-1.58211	-1.31283	-0.269277	-1.2052	down	1.2052	0.00263522	-0.318891	-0.0407421	-0.278148	-1.21264	down	1.21264	0.17051	-0.539327	-0.0407421	-0.498585	-1.41283	down	1.41283	1.69777e-05	-0.539327	0.926592	-1.46592	-2.7624	down	2.7624	4.7429e-06	1	2	3	FALSE
FWRKYLGFRVVL	88	-1.35658	-1.08622	-0.270364	-1.20611	down	1.20611	0.00557275	-0.192441	0.286491	-0.478932	-1.39371	down	1.39371	0.00517121	0.0363605	0.286491	-0.25013	-1.18931	down	1.18931	0.191389	0.0363605	1.97034	-1.93398	-3.82108	down	3.82108	9.79932e-09	2	2	3	FALSE
FWWRSFVASLSG	89	-0.909309	-0.615811	-0.293499	-1.22561	down	1.22561	0.000544208	0.197379	0.48472	-0.287341	-1.22039	down	1.22039	0.0832856	-0.00620389	0.48472	-0.490924	-1.40534	down	1.40534	0.000224361	-0.00620389	1.29628	-1.30248	-2.46653	down	2.46653	0.000156696	1	2	3	FALSE
FYRGSRVLSVLG	90	-1.1738	-0.840282	-0.333521	-1.26008	down	1.26008	0.000564481	-0.357958	0.0132867	-0.371244	-1.29347	down	1.29347	0.00206557	-0.601026	0.0132867	-0.614313	-1.53083	down	1.53083	1.26623e-06	-0.601026	0.589097	-1.19012	-2.28172	down	2.28172	0.0790404	2	3	3	FALSE
GALSRYWFHVAS	91	-1.03784	-0.819934	-0.21791	-1.16305	down	1.16305	0.011795	0.157871	0.351537	-0.193667	-1.14367	down	1.14367	0.134597	-0.078735	0.351537	-0.430272	-1.34749	down	1.34749	0.00152939	-0.078735	0.837596	-0.916331	-1.88731	down	1.88731	5.63871e-05	1	2	3	FALSE
GFGFSRLSGVLG	92	-0.846109	-0.544083	-0.302026	-1.23287	down	1.23287	0.0012496	0.426028	0.660381	-0.234353	-1.17638	down	1.17638	0.0704555	0.156327	0.660381	-0.504054	-1.41819	down	1.41819	5.13224e-06	0.156327	1.69875	-1.54243	-2.91284	down	2.91284	0.000177934	1	2	3	FALSE
GFRWARVSFKGS	94	-0.911521	-0.595497	-0.316024	-1.2449	down	1.2449	0.000430099	0.237939	0.519495	-0.281556	-1.21551	down	1.21551	0.0261095	0.182011	0.519495	-0.337484	-1.26355	down	1.26355	0.00130391	0.182011	0.71339	-0.531379	-1.44531	down	1.44531	0.461971	2	3	3	FALSE
GGRWGVLGALSG	96	-0.612121	-0.369577	-0.242544	-1.18308	down	1.18308	0.00380728	0.199897	0.204332	-0.00443479	-1.00308	down	1.00308	0.945013	0.0852535	0.204332	-0.119078	-1.08604	down	1.08604	0.204164	0.0852535	0.459957	-0.374703	-1.29657	down	1.29657	0.0522537	1	1	1	FALSE
GHSWRLGVALSG	97	-0.397614	-0.115393	-0.28222	-1.21606	down	1.21606	0.00130254	0.200684	0.256606	-0.0559219	-1.03952	down	1.03952	0.488841	0.0957576	0.256606	-0.160849	-1.11794	down	1.11794	0.0281672	0.0957576	0.541735	-0.445977	-1.36224	down	1.36224	0.0777501	1	2	2	FALSE
GKAFWLREYLLG	98	-1.18642	-0.903152	-0.283265	-1.21695	down	1.21695	0.00304107	-0.363189	-0.0886914	-0.274498	-1.20957	down	1.20957	0.0129256	-0.221446	-0.0886914	-0.132754	-1.09638	down	1.09638	0.157184	-0.221446	0.911148	-1.13259	-2.19253	down	2.19253	1.80906e-05	2	2	3	FALSE
GNVWRWALGVAS	99	-0.229587	0.0200192	-0.249606	-1.18888	down	1.18888	0.00171999	0.430943	0.481575	-0.0506321	-1.03572	down	1.03572	0.557976	0.137026	0.481575	-0.344549	-1.26975	down	1.26975	0.000325394	0.137026	0.757022	-0.619996	-1.53687	down	1.53687	0.00985098	1	2	3	FALSE
GRFWANLGVALS	103	-0.617966	-0.291333	-0.326633	-1.25408	down	1.25408	0.000148053	0.390436	0.719872	-0.329436	-1.25652	down	1.25652	0.072687	0.370636	0.719872	-0.349236	-1.27389	down	1.27389	0.00649943	0.370636	1.63836	-1.26772	-2.40781	down	2.40781	0.000394956	1	2	3	FALSE
GSFAFRPYVALS	106	-0.34372	-0.100704	-0.243015	-1.18346	down	1.18346	0.0144437	0.216458	0.495393	-0.278935	-1.2133	down	1.2133	0.063396	-0.0669694	0.495393	-0.562362	-1.47668	down	1.47668	2.41012e-05	-0.0669694	1.06826	-1.13523	-2.19654	down	2.19654	0.000752417	1	2	3	FALSE
GVFRWPYGVALG	109	-0.491433	-0.25652	-0.234913	-1.17684	down	1.17684	0.00948713	0.460868	0.60274	-0.141871	-1.10334	down	1.10334	0.304964	0.230436	0.60274	-0.372304	-1.29442	down	1.29442	3.07078e-05	0.230436	1.27388	-1.04345	-2.06115	down	2.06115	0.000598825	1	2	3	FALSE
GVLRWWLSGVSG	110	-0.433614	-0.159131	-0.274483	-1.20956	down	1.20956	0.00161093	-0.0458376	0.0883985	-0.134236	-1.09751	down	1.09751	0.476311	-0.391452	0.0883985	-0.47985	-1.3946	down	1.3946	9.43326e-07	-0.391452	0.363233	-0.754684	-1.68726	down	1.68726	0.000269475	1	2	3	FALSE
GVLSRFWSVASG	111	-0.531838	-0.237851	-0.293987	-1.22602	down	1.22602	0.000763562	0.202631	0.448047	-0.245416	-1.18543	down	1.18543	0.079472	-0.00835736	0.448047	-0.456404	-1.37212	down	1.37212	6.71649e-07	-0.00835736	0.727069	-0.735426	-1.66489	down	1.66489	5.2291e-05	1	2	3	FALSE
GVRLASGVALSG	113	-0.0501437	0.197178	-0.247322	-1.187	down	1.187	0.00592282	-0.134818	0.0985501	-0.233368	-1.17558	down	1.17558	0.129048	-0.409135	0.0985501	-0.507685	-1.42177	down	1.42177	4.15612e-05	-0.409135	0.300148	-0.709282	-1.63499	down	1.63499	0.000353769	1	2	3	FALSE
GWRWYKLGVLSG	116	-1.09449	-0.819774	-0.274717	-1.20976	down	1.20976	0.00420643	0.228161	0.559446	-0.331285	-1.25813	down	1.25813	0.0827986	0.0699537	0.559446	-0.489493	-1.40395	down	1.40395	0.000203924	0.0699537	1.26064	-1.19069	-2.28261	down	2.28261	0.0032804	1	2	3	FALSE
GWVKLNVALSAS	117	0.0419956	0.312312	-0.270316	-1.20607	down	1.20607	0.00325641	0.275266	0.503636	-0.228369	-1.17151	down	1.17151	0.187226	0.207531	0.503636	-0.296105	-1.22782	down	1.22782	0.0226534	0.207531	0.976965	-0.769434	-1.7046	down	1.7046	0.00311838	1	2	3	FALSE
HKWLWSGVALSG	121	-0.358388	-0.110302	-0.248087	-1.18763	down	1.18763	0.0052424	0.394671	0.366221	0.0284499	1.01992	up	1.01992	0.778184	0.24686	0.366221	-0.119361	-1.08625	down	1.08625	0.155958	0.24686	0.666204	-0.419344	-1.33732	down	1.33732	0.0318619	1	1	2	FALSE
HLPAWVLRALSG	122	-0.74911	-0.451182	-0.297929	-1.22938	down	1.22938	0.00152653	0.199831	0.484843	-0.285012	-1.21842	down	1.21842	0.0903314	0.226399	0.484843	-0.258444	-1.19619	down	1.19619	0.0760218	0.226399	1.02583	-0.79943	-1.74041	down	1.74041	0.0168179	1	1	2	FALSE
HRVLLRASGASG	125	-0.848348	-0.615627	-0.232721	-1.17505	down	1.17505	0.00316211	-0.0916355	0.112176	-0.203812	-1.15174	down	1.15174	0.161828	-0.145277	0.112176	-0.257454	-1.19537	down	1.19537	0.00230166	-0.145277	-0.0366704	-0.108607	-1.07819	down	1.07819	0.735184	1	2	2	FALSE
HVARFRLWSGAG	126	-0.880357	-0.610969	-0.269389	-1.2053	down	1.2053	0.00246305	0.169546	0.407968	-0.238422	-1.1797	down	1.1797	0.12558	0.697226	0.407968	0.289258	1.22201	up	1.22201	0.182772	0.697226	0.520063	0.177163	1.13066	up	1.13066	0.430714	1	1	1	FALSE
HWPWVRGVALSG	127	-0.292207	-0.0272442	-0.264963	-1.20161	down	1.20161	0.0020666	0.675155	0.643453	0.0317014	1.02222	up	1.02222	0.718162	0.603558	0.643453	-0.0398954	-1.02804	down	1.02804	0.409037	0.603558	0.959444	-0.355886	-1.27977	down	1.27977	0.124302	1	1	1	FALSE
HWRYQRLGVALS	128	-0.815613	-0.486816	-0.328796	-1.25597	down	1.25597	0.000316905	0.239876	0.43966	-0.199785	-1.14853	down	1.14853	0.188181	0.109391	0.43966	-0.330269	-1.25725	down	1.25725	0.00400859	0.109391	0.920619	-0.811227	-1.7547	down	1.7547	0.0673657	1	2	2	FALSE
KFFKWVGVALSG	131	-0.861545	-0.646785	-0.214759	-1.16051	down	1.16051	0.00784681	0.406613	0.529586	-0.122973	-1.08898	down	1.08898	0.462462	0.129968	0.529586	-0.399618	-1.31916	down	1.31916	0.00288276	0.129968	1.51323	-1.38327	-2.60858	down	2.60858	0.000618692	1	2	3	FALSE
KFQFYRVSALSG	132	-1.00553	-0.707134	-0.298393	-1.22977	down	1.22977	0.00419378	0.182992	0.508725	-0.325733	-1.2533	down	1.2533	0.057457	-0.102394	0.508725	-0.611119	-1.52744	down	1.52744	1.8849e-05	-0.102394	1.28124	-1.38364	-2.60925	down	2.60925	0.0018393	1	2	3	FALSE
KFSVYKVGVASG	133	-1.04138	-0.801066	-0.240316	-1.18125	down	1.18125	0.00649268	0.31181	0.571548	-0.259738	-1.19726	down	1.19726	0.144121	0.0417751	0.571548	-0.529772	-1.4437	down	1.4437	5.40459e-05	0.0417751	1.15208	-1.11031	-2.15892	down	2.15892	0.00131171	1	2	3	FALSE
KFWGRLFPVALG	134	-1.04045	-0.802144	-0.238305	-1.17961	down	1.17961	0.00783713	0.241273	0.495408	-0.254135	-1.19262	down	1.19262	0.114935	0.133414	0.495408	-0.361995	-1.2852	down	1.2852	0.00281735	0.133414	2.06936	-1.93595	-3.82629	down	3.82629	1.11506e-06	1	2	3	FALSE
KLAVWSGVALSG	135	-0.348953	-0.0686174	-0.280335	-1.21448	down	1.21448	0.00424679	0.261824	0.349163	-0.0873389	-1.06241	down	1.06241	0.434842	0.175502	0.349163	-0.173661	-1.12792	down	1.12792	0.0152337	0.175502	0.932042	-0.75654	-1.68943	down	1.68943	0.00254128	1	2	3	FALSE
KPALQSFRWVAL	137	-0.453728	-0.241725	-0.212003	-1.1583	down	1.1583	0.0284102	-0.166488	0.199613	-0.366101	-1.28886	down	1.28886	0.016295	-0.100052	0.199613	-0.299664	-1.23086	down	1.23086	0.0177029	-0.100052	0.53876	-0.638811	-1.55705	down	1.55705	0.391981	2	3	3	FALSE
KPYEWVRLSALS	138	-0.450931	-0.244136	-0.206795	-1.15412	down	1.15412	0.0162502	0.1833	0.39509	-0.21179	-1.15812	down	1.15812	0.0950698	0.0984449	0.39509	-0.296646	-1.22829	down	1.22829	0.000925793	0.0984449	0.477914	-0.379469	-1.30086	down	1.30086	0.0334273	1	2	3	FALSE
KVFLGRYFWKDA	139	-1.39539	-1.15339	-0.241996	-1.18263	down	1.18263	0.00685185	0.32759	0.268106	0.0594837	1.04209	up	1.04209	0.674802	0.00271438	0.268106	-0.265392	-1.20196	down	1.20196	0.14491	0.00271438	0.961405	-0.958691	-1.94355	down	1.94355	0.00199644	1	1	2	FALSE
KVFNPWLRVGVS	140	-0.569674	-0.306663	-0.263011	-1.19998	down	1.19998	0.00251475	0.395905	0.567047	-0.171142	-1.12595	down	1.12595	0.334416	0.31123	0.567047	-0.255817	-1.19401	down	1.19401	0.00689852	0.31123	1.21784	-0.906614	-1.87464	down	1.87464	0.0176045	1	2	3	FALSE
KVYVGFLGKHAS	141	-1.39849	-1.1456	-0.252893	-1.19159	down	1.19159	0.00543427	0.337383	0.397502	-0.0601188	-1.04255	down	1.04255	0.730175	0.115383	0.397502	-0.282119	-1.21598	down	1.21598	0.0132503	0.115383	1.34315	-1.22777	-2.34205	down	2.34205	0.00130996	1	2	3	FALSE
KWLKSWLGVALS	142	-0.832805	-0.614616	-0.218189	-1.16327	down	1.16327	0.00578245	0.267133	0.351012	-0.0838796	-1.05986	down	1.05986	0.503313	0.117007	0.351012	-0.234005	-1.1761	down	1.1761	0.0178098	0.117007	1.42405	-1.30704	-2.47434	down	2.47434	0.00216212	1	2	3	FALSE
KWLRPVPLGALS	143	-0.240075	-0.00668171	-0.233393	-1.1756	down	1.1756	0.00654619	0.307008	0.458086	-0.151077	-1.1104	down	1.1104	0.388984	0.404544	0.458086	-0.0535411	-1.03781	down	1.03781	0.650455	0.404544	0.89349	-0.488945	-1.40342	down	1.40342	0.047672	1	1	2	FALSE
KWLWFWLSGLSG	144	-1.13087	-0.868051	-0.262816	-1.19982	down	1.19982	0.00139653	0.0045026	0.0822333	-0.0777307	-1.05536	down	1.05536	0.583367	-0.28509	0.0822333	-0.367323	-1.28996	down	1.28996	4.05279e-05	-0.28509	0.377565	-0.662655	-1.58299	down	1.58299	0.15884	1	2	2	FALSE
KWRFWLSGVLSG	145	-0.892746	-0.625561	-0.267185	-1.20346	down	1.20346	0.00163535	0.0772479	0.229239	-0.151992	-1.1111	down	1.1111	0.119019	-0.0699286	0.229239	-0.299168	-1.23043	down	1.23043	5.5025e-05	-0.0699286	1.12892	-1.19885	-2.29557	down	2.29557	0.000210147	1	2	3	FALSE
KWRVVSGVALSG	146	-0.356091	-0.181563	-0.174528	-1.12859	down	1.12859	0.019884	0.361551	0.565802	-0.204251	-1.15209	down	1.15209	0.136427	0.233106	0.565802	-0.332696	-1.25936	down	1.25936	0.00921105	0.233106	1.35566	-1.12255	-2.17732	down	2.17732	0.00540594	1	2	3	FALSE
KYALWVRVLSGL	147	-1.11584	-0.797607	-0.318233	-1.2468	down	1.2468	0.00218506	-0.100401	0.393363	-0.493764	-1.40811	down	1.40811	0.0601756	-0.248954	0.393363	-0.642317	-1.56083	down	1.56083	0.0128586	-0.248954	1.30905	-1.558	-2.94445	down	2.94445	0.000581693	1	2	3	FALSE
KYSSWLGVALSG	148	-0.643745	-0.457033	-0.186712	-1.13817	down	1.13817	0.0367853	0.30973	0.44136	-0.13163	-1.09553	down	1.09553	0.182984	0.0254843	0.44136	-0.415876	-1.33411	down	1.33411	5.79592e-06	0.0254843	0.83607	-0.810586	-1.75392	down	1.75392	0.000650932	1	2	3	FALSE
KYVWRPLGVLSG	149	-0.839532	-0.558368	-0.281164	-1.21517	down	1.21517	0.00454084	0.262842	0.442102	-0.17926	-1.1323	down	1.1323	0.372865	-0.0436256	0.442102	-0.485728	-1.40029	down	1.40029	1.83877e-05	-0.0436256	0.946422	-0.990048	-1.98625	down	1.98625	0.00517568	1	2	3	FALSE
LAQRYFASGVLS	150	-0.7083	-0.462764	-0.245536	-1.18553	down	1.18553	0.00632096	0.363441	0.592005	-0.228564	-1.17167	down	1.17167	0.136456	0.0249411	0.592005	-0.567064	-1.48151	down	1.48151	6.3935e-07	0.0249411	0.748324	-0.723383	-1.65105	down	1.65105	0.286134	1	2	2	FALSE
LFAWSRVSGVLS	152	-0.680074	-0.431506	-0.248568	-1.18803	down	1.18803	0.00241704	0.299318	0.544723	-0.245405	-1.18543	down	1.18543	0.294063	-0.048285	0.544723	-0.593008	-1.50839	down	1.50839	2.56033e-05	-0.048285	1.22272	-1.271	-2.41329	down	2.41329	0.00111977	1	2	3	FALSE
LGAKWVALSALS	155	-0.533129	-0.285831	-0.247297	-1.18698	down	1.18698	0.00677797	0.170312	0.25514	-0.0848273	-1.06056	down	1.06056	0.503583	-0.0542551	0.25514	-0.309395	-1.23919	down	1.23919	0.00560613	-0.0542551	0.934505	-0.988761	-1.98448	down	1.98448	0.00167292	1	2	3	FALSE
LGHQRVFASVAG	156	-0.301527	-0.0383797	-0.263147	-1.20009	down	1.20009	0.00147576	0.264442	0.490428	-0.225986	-1.16958	down	1.16958	0.0585844	-0.0656011	0.490428	-0.556029	-1.47022	down	1.47022	3.99081e-07	-0.0656011	1.01516	-1.08076	-2.11515	down	2.11515	0.00176753	1	2	3	FALSE
LLFRYQRALSSG	157	-1.17847	-0.924709	-0.253758	-1.19231	down	1.19231	0.00605155	0.0422133	0.281725	-0.239512	-1.18059	down	1.18059	0.0576887	-0.241579	0.281725	-0.523304	-1.43724	down	1.43724	3.04081e-05	-0.241579	0.755193	-0.996772	-1.99553	down	1.99553	0.000163944	1	2	3	FALSE
LNGKYLGVALSG	159	-0.391549	-0.194403	-0.197146	-1.14643	down	1.14643	0.0219319	0.227272	0.385882	-0.15861	-1.11621	down	1.11621	0.196303	-0.0299457	0.385882	-0.415828	-1.33406	down	1.33406	2.79439e-05	-0.0299457	0.806293	-0.836238	-1.78539	down	1.78539	0.0056184	1	2	3	FALSE
LNYLRLSGVLSG	162	-0.768682	-0.509551	-0.259131	-1.19676	down	1.19676	0.00617633	0.0110159	0.30528	-0.294264	-1.22626	down	1.22626	0.0935111	-0.110372	0.30528	-0.415653	-1.3339	down	1.3339	4.58999e-05	-0.110372	0.844201	-0.954574	-1.93801	down	1.93801	0.0059966	1	2	3	FALSE
LQLRVSYWKDVG	164	-0.50213	-0.240112	-0.262017	-1.19915	down	1.19915	0.0013685	0.346483	0.151934	0.194548	1.14437	up	1.14437	0.0839403	0.263283	0.151934	0.111348	1.08024	up	1.08024	0.358959	0.263283	0.12427	0.139013	1.10115	up	1.10115	0.408474	1	1	1	FALSE
LQSVRWALSLSG	165	0.0637043	0.3508	-0.287096	-1.22018	down	1.22018	0.00190266	0.136049	0.280205	-0.144156	-1.10508	down	1.10508	0.213488	-0.0433633	0.280205	-0.323569	-1.25142	down	1.25142	0.000295508	-0.0433633	0.783111	-0.826474	-1.77335	down	1.77335	0.000877697	1	2	3	FALSE
LQVHLRVALVAG	166	-0.40789	-0.0740356	-0.333854	-1.26038	down	1.26038	0.00282894	0.108776	0.327925	-0.219149	-1.16405	down	1.16405	0.173932	0.113637	0.327925	-0.214287	-1.16013	down	1.16013	0.0314735	0.113637	1.72883	-1.61519	-3.06352	down	3.06352	0.000278796	1	2	3	FALSE
LQWSRVVASVAS	167	-0.02493	0.243739	-0.268669	-1.2047	down	1.2047	0.00194641	0.248549	0.445259	-0.19671	-1.14608	down	1.14608	0.102534	-0.0365107	0.445259	-0.48177	-1.39646	down	1.39646	1.61726e-06	-0.0365107	0.729227	-0.765738	-1.70024	down	1.70024	0.000670934	1	2	3	FALSE
LRAGYALWKLVL	169	-1.23207	-0.932979	-0.299089	-1.23037	down	1.23037	0.00219914	-0.178428	-0.00179438	-0.176633	-1.13024	down	1.13024	0.344775	-0.468607	-0.00179438	-0.466813	-1.38205	down	1.38205	3.48659e-06	-0.468607	1.54338	-2.01198	-4.03336	down	4.03336	6.04443e-10	1	2	3	FALSE
LRFGFKVASVAS	170	-1.02483	-0.705894	-0.318939	-1.24741	down	1.24741	0.000499583	0.291457	0.541279	-0.249821	-1.18906	down	1.18906	0.0779899	0.0334088	0.541279	-0.50787	-1.42195	down	1.42195	0.000288519	0.0334088	1.70205	-1.66864	-3.17914	down	3.17914	0.000268209	1	2	3	FALSE
LRFGWVASGVAL	171	-0.570019	-0.317235	-0.252783	-1.1915	down	1.1915	0.00469342	0.434215	0.671774	-0.237559	-1.179	down	1.179	0.0893992	0.212022	0.671774	-0.459752	-1.37531	down	1.37531	0.000274318	0.212022	1.53032	-1.3183	-2.49372	down	2.49372	0.000826484	1	2	3	FALSE
LRLWRPAGVALS	176	-0.581066	-0.293044	-0.288021	-1.22096	down	1.22096	0.000294768	0.158349	0.307234	-0.148885	-1.10871	down	1.10871	0.303112	0.0505678	0.307234	-0.256666	-1.19471	down	1.19471	0.0202772	0.0505678	0.934851	-0.884283	-1.84585	down	1.84585	0.00300322	1	2	3	FALSE
LRRHVRLGVALS	179	-0.757494	-0.511276	-0.246217	-1.18609	down	1.18609	0.00478935	0.0708578	0.152825	-0.0819672	-1.05846	down	1.05846	0.382476	-0.057041	0.152825	-0.209866	-1.15658	down	1.15658	0.0259927	-0.057041	1.2775	-1.33454	-2.52196	down	2.52196	0.00113123	1	2	3	FALSE
LRVVWLSGVASG	180	-0.412254	-0.0536976	-0.358556	-1.28214	down	1.28214	0.000434671	0.0973959	0.295067	-0.197671	-1.14685	down	1.14685	0.111747	-0.255607	0.295067	-0.550674	-1.46477	down	1.46477	2.15251e-06	-0.255607	1.04573	-1.30134	-2.46457	down	2.46457	0.000712213	1	2	3	FALSE
LRVYRWVLGALS	181	-1.32673	-0.986297	-0.340431	-1.26613	down	1.26613	0.00122324	-0.0695139	0.0999321	-0.169446	-1.12463	down	1.12463	0.269052	-0.251299	0.0999321	-0.351231	-1.27565	down	1.27565	0.000847051	-0.251299	1.38309	-1.63439	-3.10457	down	3.10457	4.62818e-06	1	2	3	FALSE
LSAKVWLSGALG	183	-0.378759	-0.127161	-0.251598	-1.19052	down	1.19052	0.00651456	0.279359	0.410449	-0.13109	-1.09512	down	1.09512	0.291436	0.0794171	0.410449	-0.331032	-1.25791	down	1.25791	0.000848598	0.0794171	0.745402	-0.665985	-1.58665	down	1.58665	0.00891677	1	2	3	FALSE
LVAVRSGVALSG	184	-0.328615	-0.137131	-0.191484	-1.14194	down	1.14194	0.0501177	0.16343	0.372918	-0.209488	-1.15628	down	1.15628	0.0983241	-0.166748	0.372918	-0.539666	-1.45364	down	1.45364	1.52693e-09	-0.166748	0.87679	-1.04354	-2.06128	down	2.06128	0.00111668	0	1	2	FALSE
LVAWRAGVALSG	185	-0.3331	-0.0858913	-0.247209	-1.18691	down	1.18691	0.0044929	0.357351	0.49321	-0.135859	-1.09875	down	1.09875	0.233482	0.0711249	0.49321	-0.422085	-1.33986	down	1.33986	4.31961e-07	0.0711249	0.841315	-0.77019	-1.70549	down	1.70549	0.00357625	1	2	3	FALSE
LWGPWRAGVLSG	188	-0.496328	-0.234005	-0.262323	-1.19941	down	1.19941	0.00081117	0.483314	0.503293	-0.0199785	-1.01394	down	1.01394	0.875904	0.365606	0.503293	-0.137687	-1.10014	down	1.10014	0.105173	0.365606	0.40689	-0.0412843	-1.02903	down	1.02903	0.917758	1	1	1	FALSE
LWWNRLGVALSG	191	-0.526273	-0.245885	-0.280389	-1.21452	down	1.21452	0.000729604	0.394695	0.55111	-0.156414	-1.11451	down	1.11451	0.481313	0.0640403	0.55111	-0.487069	-1.40159	down	1.40159	5.00811e-05	0.0640403	1.16666	-1.10262	-2.14744	down	2.14744	0.0149678	1	2	3	FALSE
LYKWKYLSVALG	193	-1.24571	-0.981947	-0.26376	-1.2006	down	1.2006	0.00574048	0.0730944	0.288643	-0.215549	-1.16115	down	1.16115	0.334681	-0.210206	0.288643	-0.498849	-1.41309	down	1.41309	1.49185e-08	-0.210206	1.33533	-1.54553	-2.91912	down	2.91912	5.53781e-05	1	2	3	FALSE
LYNGRFYGVLSG	196	-0.979787	-0.706956	-0.27283	-1.20818	down	1.20818	0.00463637	0.0613798	0.318446	-0.257067	-1.19505	down	1.19505	0.0796481	-0.258856	0.318446	-0.577302	-1.49206	down	1.49206	1.83487e-05	-0.258856	0.980194	-1.23905	-2.36043	down	2.36043	3.18253e-05	1	2	3	FALSE
LYSKPVLSVLSG	197	-0.420444	-0.149301	-0.271143	-1.20676	down	1.20676	0.00273266	0.19989	0.433605	-0.233715	-1.17586	down	1.17586	0.138666	-0.0983375	0.433605	-0.531942	-1.44587	down	1.44587	0.00034682	-0.0983375	1.18704	-1.28538	-2.43746	down	2.43746	0.000156269	1	2	3	FALSE
LYSRSRVLVASG	198	-1.19651	-0.873338	-0.323172	-1.25108	down	1.25108	0.00241638	0.104232	0.375577	-0.271345	-1.20693	down	1.20693	0.103473	-0.15454	0.375577	-0.530117	-1.44405	down	1.44405	1.30157e-05	-0.15454	1.61979	-1.77433	-3.42079	down	3.42079	0.000454058	1	2	3	FALSE
NAFWQVQFRHVL	199	-0.0283825	0.260048	-0.28843	-1.22131	down	1.22131	0.00133767	0.588329	0.691837	-0.103508	-1.07438	down	1.07438	0.41172	0.403736	0.691837	-0.2881	-1.22103	down	1.22103	0.000699156	0.403736	1.47063	-1.0669	-2.09492	down	2.09492	8.41789e-05	1	2	3	FALSE
NAYWGWLQRVLL	201	-0.597088	-0.358197	-0.238891	-1.18009	down	1.18009	0.0212727	0.440756	0.58413	-0.143374	-1.10449	down	1.10449	0.306436	0.321156	0.58413	-0.262974	-1.19995	down	1.19995	0.00468672	0.321156	2.09618	-1.77503	-3.42244	down	3.42244	9.41639e-05	1	2	3	FALSE
NFYVGFVPWKGL	203	-1.02414	-0.768095	-0.256042	-1.1942	down	1.1942	0.00268841	0.119158	0.241112	-0.121954	-1.08821	down	1.08821	0.377935	-0.0524753	0.241112	-0.293587	-1.22568	down	1.22568	0.00386593	-0.0524753	1.82189	-1.87436	-3.6664	down	3.6664	3.56275e-05	1	2	3	FALSE
NPRAYWHVASAS	205	-0.229144	-0.020354	-0.20879	-1.15572	down	1.15572	0.00312925	0.412032	0.253344	0.158688	1.11627	up	1.11627	0.170341	0.1452	0.253344	-0.108144	-1.07784	down	1.07784	0.229537	0.1452	0.000790187	0.14441	1.10528	up	1.10528	0.404276	1	1	1	FALSE
NQQYFRALGALG	207	-0.351367	-0.104014	-0.247353	-1.18703	down	1.18703	0.00401832	0.352681	0.58177	-0.229089	-1.17209	down	1.17209	0.226101	0.20104	0.58177	-0.380729	-1.302	down	1.302	0.00623574	0.20104	1.42621	-1.22517	-2.33784	down	2.33784	0.00227156	1	2	3	FALSE
NRHRSWLSGVLS	209	-0.916422	-0.674263	-0.242159	-1.18276	down	1.18276	0.00516584	-0.37231	-0.0742233	-0.298087	-1.22951	down	1.22951	0.084664	-0.438225	-0.0742233	-0.364001	-1.28699	down	1.28699	0.00152207	-0.438225	0.206786	-0.64501	-1.56375	down	1.56375	0.0156346	1	2	3	FALSE
NRYYLPWALVSG	210	-0.60603	-0.365845	-0.240185	-1.18114	down	1.18114	0.020111	0.343025	0.519807	-0.176782	-1.13036	down	1.13036	0.264852	0.00973483	0.519807	-0.510072	-1.42412	down	1.42412	4.42218e-05	0.00973483	1.05204	-1.04231	-2.05952	down	2.05952	0.00107799	1	2	3	FALSE
NSRRWFYWNHLS	212	-1.07873	-0.884556	-0.19417	-1.14407	down	1.14407	0.014281	0.172058	0.393964	-0.221906	-1.16627	down	1.16627	0.184728	-0.137173	0.393964	-0.531137	-1.44507	down	1.44507	0.000119874	-0.137173	0.835432	-0.972605	-1.96238	down	1.96238	0.0012041	1	2	3	FALSE
NVRYVSALWKGG	215	-1.00021	-0.690094	-0.310115	-1.23981	down	1.23981	0.00092035	0.346744	0.508535	-0.161791	-1.11867	down	1.11867	0.346474	0.0473994	0.508535	-0.461135	-1.37662	down	1.37662	0.000543102	0.0473994	0.930538	-0.883138	-1.84438	down	1.84438	0.000107268	1	2	3	FALSE
NWLYRWLGALSG	216	-1.00697	-0.742691	-0.264281	-1.20104	down	1.20104	0.00216038	0.233862	0.401483	-0.167621	-1.1232	down	1.1232	0.183388	0.096782	0.401483	-0.304701	-1.23516	down	1.23516	0.0189234	0.096782	0.918157	-0.821375	-1.76709	down	1.76709	0.00237035	1	2	3	FALSE
NWRSWVSGVALG	217	0.012158	0.257292	-0.245134	-1.1852	down	1.1852	0.00102833	0.573152	0.637056	-0.0639035	-1.04529	down	1.04529	0.494336	0.39932	0.637056	-0.237736	-1.17914	down	1.17914	0.0139725	0.39932	1.09808	-0.698765	-1.62311	down	1.62311	0.0087079	1	2	3	FALSE
PAQVLRYPWASG	219	0.086772	0.331537	-0.244765	-1.1849	down	1.1849	0.00629429	0.562951	0.426904	0.136047	1.09889	up	1.09889	0.389216	0.53541	0.426904	0.108506	1.07811	up	1.07811	0.251974	0.53541	0.572259	-0.0368482	-1.02587	down	1.02587	0.821092	1	1	1	FALSE
PFLKAFALGVSG	222	-0.953651	-0.666057	-0.287594	-1.2206	down	1.2206	0.000621833	0.40159	0.726037	-0.324447	-1.25218	down	1.25218	0.116775	0.198163	0.726037	-0.527875	-1.4418	down	1.4418	0.0111778	0.198163	2.12338	-1.92522	-3.79794	down	3.79794	2.56029e-07	1	2	3	FALSE
PFLLRYSGVALS	223	-0.977079	-0.682367	-0.294712	-1.22664	down	1.22664	0.00608666	0.414783	0.577543	-0.16276	-1.11943	down	1.11943	0.147699	0.16579	0.577543	-0.411753	-1.3303	down	1.3303	0.000115555	0.16579	1.81968	-1.65389	-3.14682	down	3.14682	0.00069458	1	2	3	FALSE
PGAVFRAGVLSG	225	-0.00734835	0.236807	-0.244155	-1.1844	down	1.1844	0.000746168	0.312509	0.22708	0.0854296	1.061	up	1.061	0.598277	0.212556	0.22708	-0.0145235	-1.01012	down	1.01012	0.881266	0.212556	1.0484	-0.83584	-1.7849	down	1.7849	0.00936623	1	1	2	FALSE
PGGYVRLSGVAS	226	-0.250753	-0.0223953	-0.228358	-1.1715	down	1.1715	0.0064021	0.487123	0.337873	0.14925	1.10899	up	1.10899	0.368336	0.191503	0.337873	-0.14637	-1.10678	down	1.10678	0.0940988	0.191503	0.45644	-0.264938	-1.20158	down	1.20158	0.212273	1	1	1	FALSE
PGSFVLNKAVLS	227	-0.019607	0.237344	-0.256951	-1.19495	down	1.19495	0.000834329	0.617376	0.734339	-0.116963	-1.08445	down	1.08445	0.327008	0.379012	0.734339	-0.355328	-1.27928	down	1.27928	0.0118386	0.379012	2.19861	-1.8196	-3.52984	down	3.52984	8.71699e-06	1	2	3	FALSE
PGVFRLFNLSGA	228	-0.311635	0.016977	-0.328612	-1.2558	down	1.2558	0.000284437	0.273229	0.351376	-0.0781476	-1.05566	down	1.05566	0.499012	0.184572	0.351376	-0.166804	-1.12257	down	1.12257	0.141882	0.184572	1.53024	-1.34567	-2.54148	down	2.54148	0.000182437	1	1	2	FALSE
PGVRFYHSGALS	229	-0.321471	-0.0568766	-0.264594	-1.2013	down	1.2013	0.000589488	0.562984	0.427202	0.135782	1.09869	up	1.09869	0.390631	0.407236	0.427202	-0.0199664	-1.01394	down	1.01394	0.892201	0.407236	0.604268	-0.197033	-1.14634	down	1.14634	0.278262	1	1	1	FALSE
PHWWLRYWNGVS	230	-0.962643	-0.716004	-0.24664	-1.18644	down	1.18644	0.0026603	0.978294	0.700968	0.277326	1.21195	up	1.21195	0.268779	0.634979	0.700968	-0.0659884	-1.0468	down	1.0468	0.455624	0.634979	1.2798	-0.644821	-1.56354	down	1.56354	0.0207911	1	1	2	FALSE
PKYQLYKLSALS	232	-1.03781	-0.771362	-0.266446	-1.20284	down	1.20284	0.00304555	-0.0804899	0.177222	-0.257712	-1.19558	down	1.19558	0.0992759	-0.287026	0.177222	-0.464248	-1.3796	down	1.3796	6.73839e-07	-0.287026	0.73184	-1.01887	-2.02633	down	2.02633	0.000436926	1	2	3	FALSE
PLKVRYWALWKV	233	-1.01366	-0.750146	-0.263515	-1.2004	down	1.2004	0.00486558	-0.0800263	-0.0309098	-0.0491166	-1.03463	down	1.03463	0.665054	-0.24207	-0.0309098	-0.21116	-1.15762	down	1.15762	0.00958703	-0.24207	0.963625	-1.20569	-2.30648	down	2.30648	0.000180418	1	2	3	FALSE
PLSPGFYKWKAL	235	-0.965484	-0.694811	-0.270673	-1.20637	down	1.20637	0.000761569	0.311977	0.68804	-0.376063	-1.2978	down	1.2978	0.0661078	0.428216	0.68804	-0.259824	-1.19733	down	1.19733	0.179137	0.428216	1.55393	-1.12572	-2.1821	down	2.1821	0.000223449	1	1	2	FALSE
PLVPFYKGVALS	236	-0.650884	-0.418555	-0.232329	-1.17473	down	1.17473	0.02358	0.466111	0.561483	-0.0953716	-1.06834	down	1.06834	0.323984	0.405851	0.561483	-0.155632	-1.11391	down	1.11391	0.0939517	0.405851	1.46878	-1.06293	-2.08917	down	2.08917	0.00436619	1	1	2	FALSE
PLVRFPVASVAG	237	0.0628131	0.332783	-0.26997	-1.20578	down	1.20578	0.00652472	0.38292	0.397699	-0.014779	-1.0103	down	1.0103	0.836457	0.338021	0.397699	-0.0596782	-1.04223	down	1.04223	0.473475	0.338021	0.836183	-0.498161	-1.41241	down	1.41241	0.0359044	1	1	2	FALSE
PLYVGSFRPNLL	238	-0.292677	0.0215991	-0.314277	-1.24339	down	1.24339	0.00194657	0.257413	0.418475	-0.161062	-1.11811	down	1.11811	0.0567497	0.0457445	0.418475	-0.37273	-1.2948	down	1.2948	0.000110372	0.0457445	1.18215	-1.1364	-2.19832	down	2.19832	0.00130592	1	2	3	FALSE
PNFLWASRALAL	239	-0.655934	-0.333484	-0.32245	-1.25045	down	1.25045	0.000955696	0.80642	0.785476	0.0209437	1.01462	up	1.01462	0.944965	0.430164	0.785476	-0.355312	-1.27926	down	1.27926	0.000866664	0.430164	2.11581	-1.68565	-3.21685	down	3.21685	2.15644e-06	1	2	3	FALSE
PPFSYKVLSASG	240	-0.491036	-0.19633	-0.294706	-1.22664	down	1.22664	0.00137305	0.578134	0.695433	-0.117299	-1.0847	down	1.0847	0.456166	0.304167	0.695433	-0.391266	-1.31154	down	1.31154	0.0267271	0.304167	1.0998	-0.79563	-1.73583	down	1.73583	0.00118776	1	2	3	FALSE
PPRQFALSGVLS	241	0.329198	0.553351	-0.224153	-1.16809	down	1.16809	0.0155183	0.326967	0.568699	-0.241731	-1.18241	down	1.18241	0.0929992	0.180294	0.568699	-0.388405	-1.30895	down	1.30895	0.0163305	0.180294	1.1113	-0.931007	-1.90661	down	1.90661	0.00442297	1	2	3	FALSE
PQAYFRGVALSG	242	-0.689609	-0.39931	-0.290299	-1.22289	down	1.22289	0.00100895	0.532814	0.51198	0.0208345	1.01455	up	1.01455	0.956454	-0.0175919	0.51198	-0.529572	-1.4435	down	1.4435	1.6914e-05	-0.0175919	1.4069	-1.42449	-2.6842	down	2.6842	0.00080081	1	2	3	FALSE
PQFARVLQPVVA	243	0.200877	0.489146	-0.288269	-1.22117	down	1.22117	0.0015931	0.469406	0.284523	0.184883	1.13672	up	1.13672	0.674535	-0.0949198	0.284523	-0.379443	-1.30084	down	1.30084	0.000205576	-0.0949198	0.777795	-0.872715	-1.83111	down	1.83111	1.41608e-06	1	2	3	FALSE
PQRFHLFRWAVG	244	-0.904917	-0.610018	-0.294899	-1.2268	down	1.2268	0.00247929	0.370718	0.306544	0.0641742	1.04549	up	1.04549	0.836202	-0.124073	0.306544	-0.430617	-1.34781	down	1.34781	0.000156682	-0.124073	1.11235	-1.23642	-2.35614	down	2.35614	0.00163708	1	2	3	FALSE
PRFYSNGVALSG	245	-0.228556	0.0663099	-0.294866	-1.22677	down	1.22677	0.00102387	0.325964	0.523859	-0.197896	-1.14702	down	1.14702	0.152702	0.225805	0.523859	-0.298055	-1.22949	down	1.22949	0.0446027	0.225805	1.27057	-1.04477	-2.06303	down	2.06303	0.00196779	1	2	3	FALSE
PRLSLHLGVALG	246	-0.54555	-0.254021	-0.291529	-1.22394	down	1.22394	0.00101243	0.282305	0.338882	-0.0565771	-1.04	down	1.04	0.612953	0.296454	0.338882	-0.0424286	-1.02985	down	1.02985	0.66468	0.296454	0.800742	-0.504288	-1.41842	down	1.41842	0.310059	1	1	1	FALSE
PRLVSWSGVASG	247	-0.131894	0.134836	-0.26673	-1.20308	down	1.20308	0.00170942	0.0271678	0.0495146	-0.0223468	-1.01561	down	1.01561	0.758097	-0.273205	0.0495146	-0.322719	-1.25069	down	1.25069	0.000240964	-0.273205	0.13526	-0.408464	-1.32727	down	1.32727	0.0149656	1	2	3	FALSE
PRVRWLLSGVSG	248	-0.720472	-0.424212	-0.296259	-1.22796	down	1.22796	0.00245124	-0.139755	0.0353662	-0.175122	-1.12906	down	1.12906	0.0345133	-0.317224	0.0353662	-0.35259	-1.27685	down	1.27685	0.000537537	-0.317224	0.457317	-0.774541	-1.71065	down	1.71065	0.122037	2	3	3	FALSE
PRWQFQWVGVLG	249	0.483637	0.793863	-0.310226	-1.2399	down	1.2399	0.00146103	0.910828	0.871976	0.0388524	1.0273	up	1.0273	0.721636	0.817731	0.871976	-0.054245	-1.03832	down	1.03832	0.599074	0.817731	1.81004	-0.992311	-1.98937	down	1.98937	7.74776e-05	1	1	2	FALSE
PRWWPNLSVLSG	250	0.123705	0.383643	-0.259938	-1.19743	down	1.19743	0.00232172	0.765316	0.840411	-0.0750948	-1.05343	down	1.05343	0.665816	0.718786	0.840411	-0.121624	-1.08796	down	1.08796	0.486769	0.718786	1.60847	-0.889679	-1.85276	down	1.85276	0.0130627	1	1	2	FALSE
PSPRFYWNVGVG	251	-0.224863	0.0702892	-0.295152	-1.22701	down	1.22701	0.000804327	0.483837	0.558138	-0.074301	-1.05285	down	1.05285	0.595984	0.227593	0.558138	-0.330545	-1.25749	down	1.25749	0.000159708	0.227593	1.08738	-0.859787	-1.81477	down	1.81477	0.000398024	1	2	3	FALSE
PVNLGWGFRALL	252	-0.299831	-0.0328889	-0.266942	-1.20325	down	1.20325	0.00259576	0.402534	0.585173	-0.182639	-1.13496	down	1.13496	0.11395	0.374924	0.585173	-0.210249	-1.15689	down	1.15689	0.0436547	0.374924	1.9592	-1.58428	-2.99857	down	2.99857	0.000472151	1	2	3	FALSE
PWFLRWRPWLLS	254	-0.868136	-0.487095	-0.381042	-1.30228	down	1.30228	0.00019504	-0.0169048	0.0133956	-0.0303004	-1.02122	down	1.02122	0.652603	-0.192146	0.0133956	-0.205541	-1.15312	down	1.15312	0.00227884	-0.192146	1.42454	-1.61669	-3.0667	down	3.0667	5.86573e-05	1	2	3	FALSE
PYGGRVLHLGSG	258	-0.321818	-0.0884526	-0.233366	-1.17557	down	1.17557	0.00156361	0.497823	0.585165	-0.0873421	-1.06241	down	1.06241	0.263191	0.455847	0.585165	-0.129319	-1.09378	down	1.09378	0.183063	0.455847	0.824374	-0.368527	-1.29103	down	1.29103	0.00344951	1	1	2	FALSE
PYLFVRNLRPAL	259	-1.0044	-0.751741	-0.25266	-1.1914	down	1.1914	0.0104161	0.216733	0.466963	-0.250229	-1.1894	down	1.1894	0.018539	0.350659	0.466963	-0.116304	-1.08395	down	1.08395	0.56145	0.350659	1.39279	-1.04213	-2.05926	down	2.05926	0.00423151	2	2	3	FALSE
PYPLWKGYVALS	261	-0.531368	-0.310283	-0.221085	-1.16561	down	1.16561	0.0269571	0.659044	0.789297	-0.130252	-1.09449	down	1.09449	0.591277	0.305276	0.789297	-0.484021	-1.39864	down	1.39864	0.000104775	0.305276	1.55967	-1.2544	-2.38567	down	2.38567	0.000470971	1	2	3	FALSE
PYWAAFWKAYNA	264	-1.071	-0.827221	-0.243775	-1.18409	down	1.18409	0.00767534	0.523416	0.739354	-0.215937	-1.16146	down	1.16146	0.177309	0.391788	0.739354	-0.347566	-1.27241	down	1.27241	6.95851e-05	0.391788	1.20188	-0.810088	-1.75332	down	1.75332	0.00149131	1	2	3	FALSE
PYYPVGFRWALS	265	-0.598139	-0.349118	-0.249021	-1.1884	down	1.1884	0.0147046	0.490287	0.546587	-0.0563003	-1.0398	down	1.0398	0.536233	0.441298	0.546587	-0.10529	-1.07571	down	1.07571	0.442153	0.441298	1.24429	-0.802993	-1.74472	down	1.74472	0.000611058	1	1	2	FALSE
QAFPWVPRYWAS	266	-0.281047	-0.047099	-0.233948	-1.17605	down	1.17605	0.00480266	0.743266	0.567351	0.175915	1.12968	up	1.12968	0.357541	0.478506	0.567351	-0.0888449	-1.06352	down	1.06352	0.337103	0.478506	1.07224	-0.593738	-1.50915	down	1.50915	0.00416234	1	1	2	FALSE
QAVWGFRGVLSG	268	-0.23976	0.0481161	-0.287876	-1.22084	down	1.22084	0.000455867	0.316532	0.497802	-0.18127	-1.13388	down	1.13388	0.107489	0.229276	0.497802	-0.268526	-1.20458	down	1.20458	0.0550608	0.229276	1.15604	-0.926762	-1.901	down	1.901	0.00377144	1	1	2	FALSE
QFARYHFLPWNV	269	-0.593174	-0.309552	-0.283621	-1.21725	down	1.21725	0.000744201	0.549078	0.598345	-0.0492674	-1.03474	down	1.03474	0.64616	0.335694	0.598345	-0.262651	-1.19968	down	1.19968	0.00810606	0.335694	1.28576	-0.950068	-1.93196	down	1.93196	0.00383662	1	2	3	FALSE
QFLYPWFKLSGV	271	-0.652977	-0.348746	-0.30423	-1.23476	down	1.23476	0.00165638	0.0553785	0.26728	-0.211902	-1.15821	down	1.15821	0.187252	-0.140099	0.26728	-0.40738	-1.32627	down	1.32627	0.000802415	-0.140099	1.43355	-1.57365	-2.97656	down	2.97656	0.000209107	1	2	3	FALSE
QFSRNVLWKFYW	272	-0.939844	-0.685574	-0.25427	-1.19273	down	1.19273	0.00946521	-0.489054	-0.278061	-0.210993	-1.15748	down	1.15748	0.168741	-0.687317	-0.278061	-0.409256	-1.328	down	1.328	2.8308e-05	-0.687317	0.440863	-1.12818	-2.18583	down	2.18583	3.32326e-05	1	2	3	FALSE
QHHFVSFRKVAL	275	-1.04056	-0.782805	-0.257759	-1.19562	down	1.19562	0.00357157	0.330554	0.561153	-0.230599	-1.17332	down	1.17332	0.125946	0.390516	0.561153	-0.170637	-1.12555	down	1.12555	0.329755	0.390516	2.21899	-1.82848	-3.55162	down	3.55162	2.47355e-07	1	1	2	FALSE
QLFWRVFPWKVL	276	-1.03627	-0.719229	-0.317042	-1.24577	down	1.24577	0.00166251	0.178636	0.445451	-0.266814	-1.20315	down	1.20315	0.0871541	0.158063	0.445451	-0.287388	-1.22043	down	1.22043	0.0227043	0.158063	2.25603	-2.09796	-4.28105	down	4.28105	7.20465e-05	1	2	3	FALSE
QLLHLRSGVALS	278	-0.353409	-0.104933	-0.248476	-1.18795	down	1.18795	0.00746349	0.106819	0.30128	-0.194462	-1.1443	down	1.1443	0.183035	-0.116596	0.30128	-0.417876	-1.33596	down	1.33596	1.83459e-06	-0.116596	0.692595	-0.809191	-1.75223	down	1.75223	0.000320094	1	2	3	FALSE
QLSRSFPVKVLL	279	-0.622385	-0.352151	-0.270234	-1.206	down	1.206	0.00759174	0.297724	0.574653	-0.276929	-1.21161	down	1.21161	0.130445	0.277164	0.574653	-0.297489	-1.229	down	1.229	0.013196	0.277164	2.23275	-1.95559	-3.87874	down	3.87874	0.000628622	1	2	3	FALSE
QLVRRWLSGVAS	280	-0.739952	-0.438614	-0.301337	-1.23229	down	1.23229	0.00133282	-0.245334	0.150131	-0.395465	-1.31537	down	1.31537	0.00837349	-0.280477	0.150131	-0.430608	-1.3478	down	1.3478	6.34085e-06	-0.280477	-0.0516982	-0.228779	-1.17184	down	1.17184	0.694869	2	3	3	FALSE
QLYKWVGPLSAS	281	-0.34185	-0.120619	-0.221231	-1.16573	down	1.16573	0.0234448	0.67154	0.635176	0.036364	1.02553	up	1.02553	0.885901	0.3422	0.635176	-0.292975	-1.22516	down	1.22516	0.00686452	0.3422	0.919139	-0.576939	-1.49168	down	1.49168	0.00145165	1	2	3	FALSE
QNVNVSVRYWSG	282	0.227164	0.535069	-0.307905	-1.23791	down	1.23791	0.00039056	-0.102269	-0.0261614	-0.0761081	-1.05417	down	1.05417	0.535804	-0.343065	-0.0261614	-0.316903	-1.24565	down	1.24565	8.59903e-05	-0.343065	-0.0522517	-0.290813	-1.22333	down	1.22333	0.00191484	1	2	3	FALSE
QNWWRWLGVALS	283	-0.265754	-0.00197764	-0.263777	-1.20062	down	1.20062	0.00384402	0.588408	0.629244	-0.0408366	-1.02871	down	1.02871	0.806661	0.437971	0.629244	-0.191273	-1.14177	down	1.14177	0.00868853	0.437971	1.69216	-1.25419	-2.38534	down	2.38534	0.000420262	1	2	3	FALSE
QPALGVRHVYKV	284	-0.688748	-0.420035	-0.268713	-1.20473	down	1.20473	0.00948018	0.313591	0.345779	-0.0321875	-1.02256	down	1.02256	0.686497	0.0419599	0.345779	-0.303819	-1.23441	down	1.23441	0.000556885	0.0419599	0.210694	-0.168735	-1.12407	down	1.12407	0.751901	1	2	2	FALSE
QPRVFALSQRYL	285	-0.828095	-0.506262	-0.321833	-1.24992	down	1.24992	0.00236546	-0.0398042	0.367363	-0.407167	-1.32608	down	1.32608	0.049989	-0.0118664	0.367363	-0.379229	-1.30065	down	1.30065	0.0613859	-0.0118664	1.62612	-1.63799	-3.11231	down	3.11231	4.25916e-05	2	2	3	FALSE
QPYKLRLSRYLS	286	-1.27387	-1.013	-0.260869	-1.1982	down	1.1982	0.0174461	-0.627128	-0.301476	-0.325652	-1.25323	down	1.25323	0.0841308	-0.362179	-0.301476	-0.0607031	-1.04297	down	1.04297	0.691091	-0.362179	0.634534	-0.996713	-1.99545	down	1.99545	0.0292029	1	1	2	FALSE
QPYPWLFRYVRW	287	-1.16911	-0.878066	-0.291045	-1.22353	down	1.22353	0.00835477	-0.161108	-0.0634266	-0.0976813	-1.07005	down	1.07005	0.390474	-0.320533	-0.0634266	-0.257107	-1.19508	down	1.19508	0.00323217	-0.320533	1.10096	-1.42149	-2.67863	down	2.67863	8.41252e-06	1	2	3	FALSE
QQYRVSWALSAL	288	-0.266103	-0.00870539	-0.257397	-1.19532	down	1.19532	0.00623188	0.274807	0.464457	-0.18965	-1.14049	down	1.14049	0.165144	0.120747	0.464457	-0.34371	-1.26902	down	1.26902	0.00102597	0.120747	1.13408	-1.01333	-2.01857	down	2.01857	0.00194516	1	2	3	FALSE
QRSVYVRSGALS	290	-0.839794	-0.577442	-0.262352	-1.19943	down	1.19943	0.00536136	0.28349	0.51799	-0.2345	-1.1765	down	1.1765	0.0998129	0.227629	0.51799	-0.290361	-1.22295	down	1.22295	0.0433271	0.227629	1.3182	-1.09058	-2.12959	down	2.12959	0.00299709	1	2	3	FALSE
QRVFVALKDSPN	291	-0.592188	-0.343937	-0.248251	-1.18777	down	1.18777	0.00241619	0.386034	0.592057	-0.206023	-1.1535	down	1.1535	0.0955322	0.172897	0.592057	-0.41916	-1.33715	down	1.33715	0.000638927	0.172897	1.72168	-1.54878	-2.92571	down	2.92571	0.000169746	1	2	3	FALSE
QSLWGRVLALSG	294	-0.441711	-0.16917	-0.272541	-1.20793	down	1.20793	0.0204003	0.383655	0.522086	-0.138431	-1.10071	down	1.10071	0.208289	0.137748	0.522086	-0.384338	-1.30526	down	1.30526	0.000293791	0.137748	1.53808	-1.40033	-2.63962	down	2.63962	0.00231913	1	2	3	FALSE
QVFYWVRNHRVA	296	-0.966257	-0.718781	-0.247476	-1.18713	down	1.18713	0.00198355	0.44124	0.436253	0.00498746	1.00346	up	1.00346	0.983713	0.0161622	0.436253	-0.420091	-1.33801	down	1.33801	0.00213722	0.0161622	1.18322	-1.16705	-2.24553	down	2.24553	0.00142703	1	2	3	FALSE
QVRFLSPNVVSG	298	0.0918361	0.3937	-0.301864	-1.23274	down	1.23274	0.00134549	0.267688	0.311256	-0.0435679	-1.03066	down	1.03066	0.799819	0.109057	0.311256	-0.202198	-1.15045	down	1.15045	0.0947864	0.109057	0.700529	-0.591472	-1.50678	down	1.50678	0.0112982	1	1	2	FALSE
QWLAFRWSKVGA	299	-0.749132	-0.399281	-0.349851	-1.27443	down	1.27443	0.000150314	0.265766	0.428652	-0.162886	-1.11952	down	1.11952	0.357458	0.288745	0.428652	-0.139907	-1.10183	down	1.10183	0.15147	0.288745	1.27023	-0.981487	-1.9745	down	1.9745	0.00605688	1	1	2	FALSE
QWLYLRPLRYKV	300	-1.6807	-1.34746	-0.333239	-1.25984	down	1.25984	0.00123208	-0.147749	0.123675	-0.271425	-1.207	down	1.207	0.0537686	-0.275558	0.123675	-0.399233	-1.31881	down	1.31881	9.93326e-05	-0.275558	0.425797	-0.701356	-1.62603	down	1.62603	0.406836	1	2	2	FALSE
QWVRFRYNYWVG	301	-1.01173	-0.722385	-0.289349	-1.22209	down	1.22209	0.00325688	-0.255927	0.0210809	-0.277008	-1.21168	down	1.21168	0.0766079	-0.459421	0.0210809	-0.480502	-1.39523	down	1.39523	4.55484e-07	-0.459421	0.597759	-1.05718	-2.08086	down	2.08086	0.00216523	1	2	3	FALSE
QYLNRLFWAGLS	303	-0.890413	-0.582316	-0.308097	-1.23807	down	1.23807	0.00252467	-0.0374049	0.195742	-0.233147	-1.1754	down	1.1754	0.172037	-0.117229	0.195742	-0.312971	-1.24226	down	1.24226	0.00869826	-0.117229	0.675446	-0.792675	-1.73228	down	1.73228	0.00105648	1	2	3	FALSE
QYNQAGRYFKLS	304	-0.613109	-0.344567	-0.268542	-1.20459	down	1.20459	0.00334362	0.320689	0.531737	-0.211048	-1.15753	down	1.15753	0.0592943	0.100303	0.531737	-0.431435	-1.34857	down	1.34857	0.00675467	0.100303	1.10719	-1.00688	-2.00956	down	2.00956	0.000465903	1	2	3	FALSE
RALLWKSYLGVL	307	-1.26562	-0.980876	-0.28474	-1.21819	down	1.21819	0.00289803	-0.0750428	0.123414	-0.198457	-1.14747	down	1.14747	0.441542	-0.380605	0.123414	-0.504019	-1.41816	down	1.41816	3.27932e-05	-0.380605	1.30578	-1.68639	-3.2185	down	3.2185	8.19141e-06	1	2	3	FALSE
RALRWLYDWKVG	308	-1.34525	-1.11179	-0.233458	-1.17565	down	1.17565	0.00493014	-0.21492	0.173725	-0.388646	-1.30916	down	1.30916	0.0570732	-0.170516	0.173725	-0.344242	-1.26948	down	1.26948	0.00245408	-0.170516	0.820762	-0.991278	-1.98795	down	1.98795	0.0106162	1	2	3	FALSE
RARYFPWVSRWV	309	-1.20303	-0.889776	-0.313259	-1.24251	down	1.24251	0.00169974	-0.041924	0.241749	-0.283673	-1.21729	down	1.21729	0.0719656	-0.117232	0.241749	-0.358981	-1.28252	down	1.28252	0.00593184	-0.117232	1.2187	-1.33593	-2.52439	down	2.52439	0.00225814	1	2	3	FALSE
RAVVSWLSGVSG	310	-0.379674	-0.0981605	-0.281514	-1.21547	down	1.21547	0.00198594	0.0292727	0.208811	-0.179538	-1.13252	down	1.13252	0.169674	-0.328631	0.208811	-0.537441	-1.4514	down	1.4514	6.25283e-05	-0.328631	0.374844	-0.703475	-1.62842	down	1.62842	0.00871013	1	2	3	FALSE
RDRYWLAGQWLG	312	-0.845119	-0.612262	-0.232857	-1.17516	down	1.17516	0.00308638	0.211261	0.479426	-0.268166	-1.20428	down	1.20428	0.081438	0.0305205	0.479426	-0.448906	-1.365	down	1.365	0.00113197	0.0305205	0.936306	-0.905786	-1.87356	down	1.87356	0.00307539	1	2	3	FALSE
RFFVGPALSGVS	313	-0.457402	-0.0764503	-0.380952	-1.3022	down	1.3022	0.000236464	0.532939	0.816521	-0.283581	-1.21721	down	1.21721	0.0566413	0.196136	0.816521	-0.620385	-1.53729	down	1.53729	3.91763e-09	0.196136	2.27384	-2.07771	-4.22136	down	4.22136	7.52395e-05	1	2	3	FALSE
RFGWWVSGALSG	315	-0.654862	-0.338715	-0.316148	-1.245	down	1.245	0.000235847	0.533551	0.523596	0.00995524	1.00692	up	1.00692	0.942686	0.399954	0.523596	-0.123641	-1.08948	down	1.08948	0.463114	0.399954	0.47858	-0.078626	-1.05601	down	1.05601	0.886645	1	1	1	FALSE
RFLVSNLGALSG	318	-0.686488	-0.343415	-0.343074	-1.26846	down	1.26846	0.00102449	0.689679	0.992701	-0.303022	-1.23373	down	1.23373	0.0693829	0.400074	0.992701	-0.592627	-1.50799	down	1.50799	0.000101728	0.400074	2.22324	-1.82317	-3.53857	down	3.53857	4.45861e-05	1	2	3	FALSE
RFNQYVLRYLGA	319	-1.10571	-0.760211	-0.345498	-1.27059	down	1.27059	0.00115786	0.0342174	0.376142	-0.341924	-1.26745	down	1.26745	0.060836	-0.112785	0.376142	-0.488926	-1.4034	down	1.4034	5.07589e-05	-0.112785	1.60788	-1.72067	-3.29589	down	3.29589	1.61377e-05	1	2	3	FALSE
RFQFYGKALSVG	322	-0.958739	-0.629718	-0.329022	-1.25616	down	1.25616	0.000458527	0.331546	0.655018	-0.323472	-1.25134	down	1.25134	0.108194	0.159106	0.655018	-0.495912	-1.41021	down	1.41021	0.000134857	0.159106	1.84891	-1.6898	-3.22612	down	3.22612	8.22178e-05	1	2	3	FALSE
RFRVDVRPYWLG	323	-0.728156	-0.421488	-0.306668	-1.23685	down	1.23685	0.000338911	-0.042735	0.104822	-0.147557	-1.10769	down	1.10769	0.155309	-0.130202	0.104822	-0.235024	-1.17693	down	1.17693	0.00118878	-0.130202	0.647423	-0.777625	-1.71431	down	1.71431	0.000567516	1	2	3	FALSE
RFVVKASGVALS	327	-0.59891	-0.378497	-0.220413	-1.16507	down	1.16507	0.00658056	0.352102	0.808725	-0.456623	-1.37233	down	1.37233	0.0976902	0.184303	0.808725	-0.624422	-1.54159	down	1.54159	0.0302425	0.184303	1.8805	-1.6962	-3.24045	down	3.24045	0.000318235	1	2	3	FALSE
RFWYGWVLGASG	329	-1.40715	-1.16541	-0.241741	-1.18242	down	1.18242	0.00597817	0.323661	0.494053	-0.170393	-1.12536	down	1.12536	0.150437	0.0960867	0.494053	-0.397967	-1.31765	down	1.31765	5.53882e-07	0.0960867	1.17719	-1.08111	-2.11566	down	2.11566	0.000263611	1	2	3	FALSE
RFYYSKVLSGLG	330	-1.55797	-1.24119	-0.316784	-1.24555	down	1.24555	0.00338615	-0.104238	0.276943	-0.38118	-1.30241	down	1.30241	0.0522872	-0.309634	0.276943	-0.586576	-1.50168	down	1.50168	5.88673e-05	-0.309634	1.52522	-1.83485	-3.56735	down	3.56735	8.49366e-08	1	2	3	FALSE
RHWFHQFRLGAL	333	-0.962138	-0.719181	-0.242956	-1.18342	down	1.18342	0.00409367	0.239116	0.466787	-0.22767	-1.17094	down	1.17094	0.130489	0.135701	0.466787	-0.331085	-1.25796	down	1.25796	0.0177812	0.135701	1.61437	-1.47867	-2.78691	down	2.78691	0.000116541	1	2	3	FALSE
RHYRQFYWNLSA	334	-1.0426	-0.774806	-0.26779	-1.20396	down	1.20396	0.00474322	0.173449	0.352809	-0.17936	-1.13238	down	1.13238	0.112844	-0.167767	0.352809	-0.520576	-1.43453	down	1.43453	1.23112e-05	-0.167767	0.879339	-1.04711	-2.06638	down	2.06638	2.45775e-05	1	2	3	FALSE
RKLWNLFSQYAL	335	-1.1786	-0.979235	-0.19936	-1.14819	down	1.14819	0.00740018	0.00787727	0.196977	-0.1891	-1.14005	down	1.14005	0.206503	-0.20171	0.196977	-0.398686	-1.31831	down	1.31831	0.00208194	-0.20171	0.994807	-1.19652	-2.29186	down	2.29186	0.000460568	1	2	3	FALSE
RKLYRYWFVGVG	336	-1.23212	-0.958475	-0.273648	-1.20886	down	1.20886	0.00382472	-0.200712	0.133553	-0.334265	-1.26073	down	1.26073	0.0626291	-0.306167	0.133553	-0.439719	-1.35634	down	1.35634	0.000205794	-0.306167	1.40365	-1.70982	-3.2712	down	3.2712	4.72777e-05	1	2	3	FALSE
RLENFRYQPWSL	339	-0.517416	-0.251306	-0.26611	-1.20256	down	1.20256	0.00483444	0.0756137	0.286155	-0.210541	-1.15712	down	1.15712	0.0669078	-0.10509	0.286155	-0.391245	-1.31152	down	1.31152	0.000146433	-0.10509	0.65346	-0.75855	-1.69179	down	1.69179	0.000229275	1	2	3	FALSE
RLRHSVSYVLSG	342	-0.828514	-0.556776	-0.271738	-1.20726	down	1.20726	0.00552323	0.0341991	0.288581	-0.254382	-1.19282	down	1.19282	0.176716	-0.0769723	0.288581	-0.365553	-1.28838	down	1.28838	0.00521792	-0.0769723	1.02949	-1.10646	-2.15317	down	2.15317	0.000430574	1	2	3	FALSE
RLSRWGPYWLNV	343	-0.975705	-0.678324	-0.297381	-1.22891	down	1.22891	0.00432738	0.132173	0.338949	-0.206776	-1.15411	down	1.15411	0.127888	-0.182918	0.338949	-0.521867	-1.43581	down	1.43581	2.69491e-07	-0.182918	1.09345	-1.27636	-2.42228	down	2.42228	0.00278997	1	2	3	FALSE
RLVRLWDLVASG	344	-1.03208	-0.774631	-0.257446	-1.19536	down	1.19536	0.00360645	0.137901	0.0841736	0.0537269	1.03794	up	1.03794	0.551611	0.0311141	0.0841736	-0.0530595	-1.03746	down	1.03746	0.545231	0.0311141	0.68428	-0.653166	-1.57262	down	1.57262	0.00356841	1	1	2	FALSE
RNQGFVLPWKSA	346	-0.554026	-0.293674	-0.260352	-1.19777	down	1.19777	0.00185222	0.302386	0.707499	-0.405113	-1.32419	down	1.32419	0.0717505	0.038357	0.707499	-0.669142	-1.59013	down	1.59013	0.00731359	0.038357	1.27954	-1.24118	-2.36392	down	2.36392	0.00067893	1	2	3	FALSE
RNRVQFSWVLSG	347	-0.0502902	0.267588	-0.317878	-1.2465	down	1.2465	0.00102335	0.322615	0.655366	-0.33275	-1.25941	down	1.25941	0.061271	0.352412	0.655366	-0.302953	-1.23367	down	1.23367	0.00849897	0.352412	1.39885	-1.04644	-2.06542	down	2.06542	0.000117414	1	2	3	FALSE
RPFSALQYWALS	348	-0.571212	-0.286899	-0.284313	-1.21783	down	1.21783	0.00184089	0.0523383	0.290019	-0.237681	-1.1791	down	1.1791	0.062064	-0.158507	0.290019	-0.448525	-1.36464	down	1.36464	0.000561523	-0.158507	0.878918	-1.03742	-2.05256	down	2.05256	1.34606e-06	1	2	3	FALSE
RPGLVFRHVALS	349	-0.521313	-0.283422	-0.237891	-1.17927	down	1.17927	0.0077224	0.434137	0.655814	-0.221677	-1.16609	down	1.16609	0.0813324	0.366652	0.655814	-0.289162	-1.22193	down	1.22193	0.0342118	0.366652	2.3886	-2.02195	-4.06132	down	4.06132	0.000191268	1	2	3	FALSE
RPKWFWVAQNVS	350	-0.30271	-0.0745169	-0.228193	-1.17137	down	1.17137	0.00391764	0.584127	0.460989	0.123138	1.0891	up	1.0891	0.441283	0.426178	0.460989	-0.0348115	-1.02442	down	1.02442	0.73219	0.426178	0.938316	-0.512138	-1.42616	down	1.42616	0.0202641	1	1	2	FALSE
RPVWRLFWKLSG	353	-1.2239	-0.882526	-0.34137	-1.26696	down	1.26696	0.000533845	-0.0237799	0.0437196	-0.0674995	-1.0479	down	1.0479	0.523871	-0.174027	0.0437196	-0.217747	-1.16292	down	1.16292	0.0385143	-0.174027	1.3302	-1.50423	-2.83673	down	2.83673	0.000627646	1	2	3	FALSE
RQFFYWPKLGAG	354	-1.19609	-0.892834	-0.303258	-1.23393	down	1.23393	0.00351126	0.0958798	0.639132	-0.543252	-1.45725	down	1.45725	0.00142447	0.41757	0.639132	-0.221562	-1.166	down	1.166	0.192526	0.41757	1.88843	-1.47086	-2.77187	down	2.77187	2.88153e-05	2	2	3	FALSE
RQVYLRYWNLSS	355	-0.766204	-0.46473	-0.301474	-1.2324	down	1.2324	0.0113752	-0.138508	0.155983	-0.294491	-1.22645	down	1.22645	0.0747553	-0.286288	0.155983	-0.442271	-1.35874	down	1.35874	0.00421374	-0.286288	0.654845	-0.941133	-1.92004	down	1.92004	0.224911	1	2	2	FALSE
RRNWGWVSGVAL	360	-0.303201	-0.0720888	-0.231112	-1.17374	down	1.17374	0.0035211	0.346091	0.581401	-0.23531	-1.17716	down	1.17716	0.0598277	0.341095	0.581401	-0.240306	-1.18124	down	1.18124	0.00190813	0.341095	1.53425	-1.19315	-2.28652	down	2.28652	0.00040614	1	2	3	FALSE
RRSYVWSGVALS	362	-0.634124	-0.408476	-0.225648	-1.1693	down	1.1693	0.0101477	0.255409	0.537243	-0.281834	-1.21574	down	1.21574	0.0450015	0.0899645	0.537243	-0.447278	-1.36347	down	1.36347	0.0006362	0.0899645	0.540676	-0.450711	-1.36671	down	1.36671	0.605977	2	3	3	FALSE
RSLLPWVALGLG	366	-0.657311	-0.349933	-0.307379	-1.23746	down	1.23746	0.00184701	0.236995	0.489877	-0.252882	-1.19158	down	1.19158	0.0696098	0.0796885	0.489877	-0.410188	-1.32886	down	1.32886	4.34292e-07	0.0796885	1.70262	-1.62293	-3.07999	down	3.07999	0.0001076	1	2	3	FALSE
RSVYYNGVALSG	367	-0.356627	-0.139677	-0.21695	-1.16227	down	1.16227	0.0179729	0.53174	0.83553	-0.30379	-1.23438	down	1.23438	0.0831064	0.277188	0.83553	-0.558343	-1.47258	down	1.47258	0.000173257	0.277188	1.44492	-1.16773	-2.24658	down	2.24658	0.0031697	1	2	3	FALSE
RSYSYVFRKDLL	368	-1.45729	-1.10545	-0.351834	-1.27618	down	1.27618	0.00114112	-0.0732103	0.202028	-0.275238	-1.21019	down	1.21019	0.155121	-0.0263324	0.202028	-0.22836	-1.1715	down	1.1715	0.122651	-0.0263324	1.83992	-1.86626	-3.64586	down	3.64586	4.47591e-05	1	1	2	FALSE
RVFNHLYAQFNA	369	-0.630462	-0.411021	-0.21944	-1.16428	down	1.16428	0.00710029	0.682322	0.949359	-0.267037	-1.20333	down	1.20333	0.0501782	0.542019	0.949359	-0.40734	-1.32624	down	1.32624	0.00134667	0.542019	1.11832	-0.576306	-1.49103	down	1.49103	0.0132789	1	2	3	FALSE
RVNVRPWFYWKV	371	-1.02722	-0.761348	-0.26587	-1.20236	down	1.20236	0.00622109	-0.273074	-0.0326892	-0.240385	-1.18131	down	1.18131	0.206728	-0.558832	-0.0326892	-0.526143	-1.44007	down	1.44007	4.82363e-09	-0.558832	0.554099	-1.11293	-2.16285	down	2.16285	7.23899e-05	1	2	3	FALSE
RVRWYWLREVSL	373	-1.15565	-0.877026	-0.278625	-1.21304	down	1.21304	0.00349439	0.298416	0.445628	-0.147212	-1.10743	down	1.10743	0.338394	0.217059	0.445628	-0.228569	-1.17167	down	1.17167	0.00728468	0.217059	1.34329	-1.12623	-2.18287	down	2.18287	0.0034972	1	2	3	FALSE
RWALLSASYWGA	374	-0.954175	-0.695576	-0.2586	-1.19632	down	1.19632	0.00587627	0.0999071	0.401188	-0.301281	-1.23224	down	1.23224	0.0201109	0.285406	0.401188	-0.115782	-1.08356	down	1.08356	0.429716	0.285406	0.834676	-0.54927	-1.46334	down	1.46334	0.0031723	2	2	3	FALSE
RWAVVAGQWLGA	375	-0.178553	0.167488	-0.346041	-1.27107	down	1.27107	0.000517129	0.483203	0.593368	-0.110164	-1.07935	down	1.07935	0.0982799	0.62343	0.593368	0.0300623	1.02106	up	1.02106	0.757447	0.62343	0.89294	-0.26951	-1.2054	down	1.2054	0.142037	1	1	1	FALSE
RWFVHSQRWVLG	376	-0.629036	-0.297105	-0.331931	-1.2587	down	1.2587	0.000369602	0.247432	0.392032	-0.1446	-1.10542	down	1.10542	0.331473	0.198045	0.392032	-0.193988	-1.14392	down	1.14392	0.0397296	0.198045	1.17022	-0.972171	-1.96179	down	1.96179	1.24931e-08	1	2	3	FALSE
RWGVFNKFDLVG	377	-0.875757	-0.599903	-0.275854	-1.21071	down	1.21071	0.00150158	0.109041	0.294671	-0.18563	-1.13731	down	1.13731	0.0551421	-0.0926069	0.294671	-0.387278	-1.30792	down	1.30792	2.11901e-06	-0.0926069	0.865941	-0.958547	-1.94335	down	1.94335	0.0111791	1	2	3	FALSE
RWNFGPYAQWVL	379	-0.404632	-0.104475	-0.300156	-1.23128	down	1.23128	0.000923708	0.679853	0.572985	0.106868	1.07689	up	1.07689	0.458718	0.43675	0.572985	-0.136235	-1.09903	down	1.09903	0.0131916	0.43675	1.09081	-0.654058	-1.57359	down	1.57359	0.00595903	1	2	3	FALSE
RWRYEYGFRWHL	380	-1.28891	-1.03865	-0.250266	-1.18943	down	1.18943	0.00430581	0.353391	0.348834	0.00455691	1.00316	up	1.00316	0.972689	0.349605	0.348834	0.000770682	1.00053	up	1.00053	0.994196	0.349605	0.980752	-0.631147	-1.5488	down	1.5488	5.61119e-06	1	1	2	FALSE
RYAFAGRSYVLA	382	-1.17268	-0.814725	-0.35796	-1.28161	down	1.28161	0.00128174	0.071067	0.402658	-0.331591	-1.2584	down	1.2584	0.0808545	-0.177157	0.402658	-0.579814	-1.49466	down	1.49466	0.000121108	-0.177157	1.24212	-1.41927	-2.67451	down	2.67451	0.000598263	1	2	3	FALSE
RYQFKDGFVLRY	388	-0.795922	-0.516386	-0.279537	-1.21381	down	1.21381	0.00502855	-0.291449	0.0347776	-0.326227	-1.25373	down	1.25373	0.0730563	-0.54129	0.0347776	-0.576067	-1.49078	down	1.49078	0.000618704	-0.54129	1.40731	-1.9486	-3.85999	down	3.85999	2.76974e-05	1	2	3	FALSE
RYVFASRYVWHV	389	-1.08912	-0.848115	-0.241001	-1.18181	down	1.18181	0.0128251	0.167022	0.433856	-0.266834	-1.20316	down	1.20316	0.0635387	0.0994612	0.433856	-0.334395	-1.26085	down	1.26085	0.00678514	0.0994612	1.60795	-1.50849	-2.84511	down	2.84511	0.000160211	1	2	3	FALSE
RYWLLYKDRVLS	390	-1.48777	-1.22426	-0.263517	-1.2004	down	1.2004	0.0068891	-0.0293751	0.226275	-0.25565	-1.19387	down	1.19387	0.0622507	-0.00779589	0.226275	-0.234071	-1.17615	down	1.17615	0.129427	-0.00779589	1.37017	-1.37796	-2.59901	down	2.59901	7.38003e-06	1	1	2	FALSE
RYYKSFLQFNAV	391	-1.00243	-0.693575	-0.308856	-1.23873	down	1.23873	0.0009199	0.254543	0.640329	-0.385786	-1.30657	down	1.30657	0.0831942	0.0908859	0.640329	-0.549443	-1.46352	down	1.46352	1.76782e-05	0.0908859	1.31752	-1.22664	-2.34021	down	2.34021	0.0787705	1	2	2	FALSE
SFRAAFYWKLSS	393	-1.13639	-0.782838	-0.353551	-1.2777	down	1.2777	0.000588967	-0.18047	0.161489	-0.341959	-1.26748	down	1.26748	0.0802267	-0.429012	0.161489	-0.590501	-1.50577	down	1.50577	1.04402e-07	-0.429012	0.970755	-1.39977	-2.63859	down	2.63859	1.39221e-05	1	2	3	FALSE
SHRVLNLSVASG	394	-0.0227345	0.234478	-0.257213	-1.19517	down	1.19517	0.0066915	0.058865	0.191101	-0.132236	-1.09599	down	1.09599	0.363593	-0.173822	0.191101	-0.364922	-1.28781	down	1.28781	0.000124692	-0.173822	0.432455	-0.606277	-1.52233	down	1.52233	0.00658201	1	2	3	FALSE
SPFGRALVALSG	397	-0.65317	-0.324161	-0.329009	-1.25615	down	1.25615	0.000450206	0.28133	0.516626	-0.235296	-1.17715	down	1.17715	0.0607136	0.0669426	0.516626	-0.449683	-1.36574	down	1.36574	0.000116053	0.0669426	1.49878	-1.43184	-2.6979	down	2.6979	4.48994e-05	1	2	3	FALSE
SPKYSFPYKLVG	399	-0.986962	-0.786219	-0.200743	-1.14929	down	1.14929	0.0147646	0.194754	0.49029	-0.295535	-1.22734	down	1.22734	0.0754845	0.108131	0.49029	-0.382159	-1.30329	down	1.30329	0.00105532	0.108131	0.895359	-0.787229	-1.72576	down	1.72576	0.00768087	1	2	3	FALSE
SPLVAKLSGVLG	400	-0.455659	-0.246086	-0.209573	-1.15635	down	1.15635	0.0153546	0.102706	0.246146	-0.14344	-1.10454	down	1.10454	0.224002	-0.0992294	0.246146	-0.345375	-1.27048	down	1.27048	0.00141219	-0.0992294	0.831535	-0.930765	-1.90629	down	1.90629	0.00472468	1	2	3	FALSE
SPRVFPGVALSG	402	-0.0360652	0.266593	-0.302659	-1.23342	down	1.23342	0.00182867	0.196459	0.380801	-0.184342	-1.1363	down	1.1363	0.0904896	0.049491	0.380801	-0.33131	-1.25816	down	1.25816	2.38486e-05	0.049491	0.617453	-0.567962	-1.48243	down	1.48243	0.0312334	1	2	3	FALSE
SPRYWWLGVASG	403	-0.711269	-0.475779	-0.23549	-1.17731	down	1.17731	0.00640372	0.327386	0.416465	-0.0890793	-1.06369	down	1.06369	0.456488	0.0309001	0.416465	-0.385565	-1.30637	down	1.30637	0.00261662	0.0309001	0.576038	-0.545137	-1.45916	down	1.45916	0.0182113	1	2	3	FALSE
SPWVRSVLGALS	404	-0.555018	-0.248814	-0.306204	-1.23645	down	1.23645	0.000549377	0.109308	0.355684	-0.246376	-1.18622	down	1.18622	0.0902245	0.0331752	0.355684	-0.322509	-1.2505	down	1.2505	0.00140062	0.0331752	1.08966	-1.05649	-2.07986	down	2.07986	0.000101929	1	2	3	FALSE
SQYQRRWLSGLG	406	-0.861761	-0.569045	-0.292716	-1.22494	down	1.22494	0.000587993	0.145896	0.318742	-0.172846	-1.12728	down	1.12728	0.294106	0.0581673	0.318742	-0.260574	-1.19796	down	1.19796	0.0149285	0.0581673	0.730223	-0.672056	-1.59334	down	1.59334	0.0135156	1	2	3	FALSE
SRLFFPASGALS	408	-0.584408	-0.282548	-0.30186	-1.23273	down	1.23273	0.000850253	0.254254	0.618579	-0.364325	-1.28728	down	1.28728	0.0516418	0.118225	0.618579	-0.500354	-1.41456	down	1.41456	0.00177862	0.118225	0.347372	-0.229147	-1.17214	down	1.17214	0.780766	1	2	2	FALSE
SRNYFYKLVALS	410	-1.33748	-1.00668	-0.3308	-1.25771	down	1.25771	0.0044944	-0.513204	-0.105854	-0.40735	-1.32625	down	1.32625	0.0705773	-0.632499	-0.105854	-0.526645	-1.44057	down	1.44057	0.000197997	-0.632499	1.05727	-1.68977	-3.22605	down	3.22605	0.000119897	1	2	3	FALSE
SRPYRGRYHLSL	411	-1.17744	-0.900923	-0.276515	-1.21127	down	1.21127	0.00295123	-0.11006	0.015062	-0.125122	-1.0906	down	1.0906	0.452733	-0.132253	0.015062	-0.147315	-1.10751	down	1.10751	0.113103	-0.132253	0.754715	-0.886967	-1.84928	down	1.84928	0.00111006	1	1	2	FALSE
SRQPFVALSGSG	412	0.231751	0.467611	-0.235861	-1.17761	down	1.17761	0.00535757	0.306914	0.510819	-0.203906	-1.15181	down	1.15181	0.0942105	0.0385303	0.510819	-0.472289	-1.38731	down	1.38731	0.000521023	0.0385303	-0.257848	0.296378	1.22806	up	1.22806	0.730767	1	2	2	FALSE
SRRNEYVAVLSG	413	-0.3679	-0.185809	-0.182092	-1.13453	down	1.13453	0.0521947	-0.0467579	0.225539	-0.272297	-1.20773	down	1.20773	0.0103177	-0.227332	0.225539	-0.452871	-1.36876	down	1.36876	4.78797e-05	-0.227332	0.883243	-1.11058	-2.15932	down	2.15932	0.00423712	1	2	3	FALSE
SRWFLWKHASGL	414	-1.24537	-0.993493	-0.251879	-1.19076	down	1.19076	0.00398168	0.29032	0.344371	-0.0540505	-1.03818	down	1.03818	0.819617	-0.0857423	0.344371	-0.430113	-1.34734	down	1.34734	5.96866e-05	-0.0857423	0.659458	-0.745201	-1.67621	down	1.67621	0.0151239	1	2	3	FALSE
SWRWGALGALSG	415	-0.708601	-0.461217	-0.247384	-1.18705	down	1.18705	0.00380857	0.35613	0.441753	-0.0856235	-1.06115	down	1.06115	0.4835	0.239722	0.441753	-0.202031	-1.15032	down	1.15032	0.106902	0.239722	0.540434	-0.300712	-1.23175	down	1.23175	0.252236	1	1	1	FALSE
SYNGVFRYWALS	416	-0.911295	-0.701618	-0.209678	-1.15643	down	1.15643	0.0297906	0.145764	0.352326	-0.206562	-1.15394	down	1.15394	0.143553	0.00385138	0.352326	-0.348475	-1.27321	down	1.27321	0.00630084	0.00385138	0.888074	-0.884223	-1.84577	down	1.84577	0.00435139	1	2	3	FALSE
SYRLSWLGVLSG	417	-0.840996	-0.542677	-0.29832	-1.22971	down	1.22971	0.00405653	-0.402552	-0.00149407	-0.401058	-1.32048	down	1.32048	0.00764213	-0.52147	-0.00149407	-0.519976	-1.43393	down	1.43393	0.000657602	-0.52147	0.324449	-0.845918	-1.79741	down	1.79741	0.0521811	2	3	3	FALSE
VAKVALRLFRYH	418	-1.23347	-0.986477	-0.246997	-1.18673	down	1.18673	0.00717004	-0.376395	-0.157636	-0.218759	-1.16373	down	1.16373	0.0792053	-0.434856	-0.157636	-0.27722	-1.21186	down	1.21186	0.00872986	-0.434856	0.724945	-1.1598	-2.23427	down	2.23427	1.13518e-06	1	2	3	FALSE
VAVFWSPKVLGA	419	-0.54459	-0.297302	-0.247288	-1.18697	down	1.18697	0.0058095	0.558361	0.700501	-0.14214	-1.10354	down	1.10354	0.316851	0.409601	0.700501	-0.2909	-1.2234	down	1.2234	0.0246979	0.409601	0.758356	-0.348755	-1.27346	down	1.27346	0.549459	1	2	2	FALSE
VFGKAFLSVLSG	421	-0.853597	-0.572983	-0.280614	-1.21471	down	1.21471	0.00177666	0.0447746	0.564107	-0.519332	-1.43329	down	1.43329	0.157806	-0.213386	0.564107	-0.777493	-1.71415	down	1.71415	0.0427437	-0.213386	1.77093	-1.98432	-3.95675	down	3.95675	4.30386e-05	1	2	3	FALSE
VFWLRYWVALGR	423	-1.26167	-0.946725	-0.314949	-1.24397	down	1.24397	0.00175996	-0.26081	-0.199639	-0.0611708	-1.04331	down	1.04331	0.789557	-0.625232	-0.199639	-0.425593	-1.34312	down	1.34312	0.00105076	-0.625232	1.0018	-1.62703	-3.08877	down	3.08877	6.82759e-05	1	2	3	FALSE
VGVWFRVLGALS	425	-0.600737	-0.293791	-0.306946	-1.23709	down	1.23709	0.00114801	0.12277	0.350856	-0.228086	-1.17128	down	1.17128	0.0581309	-0.0642879	0.350856	-0.415144	-1.33343	down	1.33343	0.000905954	-0.0642879	1.51859	-1.58288	-2.99568	down	2.99568	0.00019416	1	2	3	FALSE
VGWNWLRYWNAL	426	-0.92658	-0.694063	-0.232518	-1.17488	down	1.17488	0.00557239	0.553867	0.660958	-0.107091	-1.07705	down	1.07705	0.636996	0.366893	0.660958	-0.294065	-1.22609	down	1.22609	0.00307504	0.366893	1.41642	-1.04952	-2.06985	down	2.06985	0.00133326	1	2	3	FALSE
VLWGLSFRNVLS	427	-0.728282	-0.475626	-0.252656	-1.1914	down	1.1914	0.00565326	0.495239	0.777881	-0.282642	-1.21642	down	1.21642	0.0826473	0.275917	0.777881	-0.501965	-1.41614	down	1.41614	0.000857541	0.275917	1.90416	-1.62824	-3.09135	down	3.09135	0.000140067	1	2	3	FALSE
VNGRNFWLSGVA	429	-0.0270447	0.217248	-0.244293	-1.18451	down	1.18451	0.00337666	0.188957	0.304153	-0.115196	-1.08312	down	1.08312	0.24043	0.0705478	0.304153	-0.233605	-1.17577	down	1.17577	0.0122579	0.0705478	0.549462	-0.478915	-1.39369	down	1.39369	0.000141084	1	2	3	FALSE
VNRVSWLGALSG	430	-0.359526	-0.0977932	-0.261733	-1.19892	down	1.19892	0.00227773	-0.104555	0.204508	-0.309063	-1.2389	down	1.2389	0.00638193	-0.124111	0.204508	-0.328618	-1.25581	down	1.25581	0.0138045	-0.124111	0.231816	-0.355926	-1.27981	down	1.27981	0.058765	2	3	3	FALSE
VPFRYWRLSVLS	431	-0.957736	-0.599893	-0.357842	-1.28151	down	1.28151	0.000415171	-0.149073	0.0686098	-0.217682	-1.16286	down	1.16286	0.264638	-0.46641	0.0686098	-0.53502	-1.44896	down	1.44896	7.20194e-07	-0.46641	1.09686	-1.56327	-2.95524	down	2.95524	0.00326666	1	2	3	FALSE
VRFYWFKHVASG	433	-1.1503	-0.904204	-0.246099	-1.186	down	1.186	0.00899308	-0.00168665	0.297766	-0.299452	-1.23068	down	1.23068	0.0701878	-0.00312482	0.297766	-0.30089	-1.2319	down	1.2319	0.0117546	-0.00312482	1.27294	-1.27606	-2.42177	down	2.42177	0.000303036	1	2	3	FALSE
VRLRWGYWHVLG	434	-1.02173	-0.755756	-0.265976	-1.20245	down	1.20245	0.00440437	0.110242	0.176278	-0.0660364	-1.04684	down	1.04684	0.638924	0.140555	0.176278	-0.0357225	-1.02507	down	1.02507	0.683985	0.140555	0.980174	-0.839619	-1.78958	down	1.78958	0.000683778	1	1	2	FALSE
VRVFPFRYWASV	436	-0.961864	-0.679778	-0.282087	-1.21595	down	1.21595	0.00141063	0.122605	0.359287	-0.236682	-1.17828	down	1.17828	0.0616992	-0.110864	0.359287	-0.470151	-1.38525	down	1.38525	1.22631e-07	-0.110864	1.23653	-1.34739	-2.54452	down	2.54452	3.1263e-05	1	2	3	FALSE
VSSVLKLSGVAS	438	-0.275689	-0.0622749	-0.213414	-1.15943	down	1.15943	0.0167078	-0.182429	-0.0208578	-0.161571	-1.1185	down	1.1185	0.147973	-0.414203	-0.0208578	-0.393346	-1.31344	down	1.31344	0.00234069	-0.414203	0.291595	-0.705799	-1.63105	down	1.63105	0.000226406	1	2	3	FALSE
VSWLRVWNALSG	439	-0.504728	-0.268597	-0.236131	-1.17783	down	1.17783	0.0125885	0.508699	0.65419	-0.145491	-1.10611	down	1.10611	0.232873	0.479568	0.65419	-0.174622	-1.12867	down	1.12867	0.139991	0.479568	1.54123	-1.06166	-2.08734	down	2.08734	0.00136125	1	1	2	FALSE
VWAAYKALGVSG	440	-0.66955	-0.443177	-0.226373	-1.16989	down	1.16989	0.00869211	0.510868	0.635933	-0.125065	-1.09056	down	1.09056	0.178025	0.33334	0.635933	-0.302593	-1.23336	down	1.23336	0.0101177	0.33334	0.79054	-0.457199	-1.37287	down	1.37287	0.051796	1	2	2	FALSE
VWYKWLGVALSG	442	-0.846978	-0.621544	-0.225433	-1.16913	down	1.16913	0.0205971	0.364032	0.557583	-0.193551	-1.14357	down	1.14357	0.148309	0.142102	0.557583	-0.415481	-1.33374	down	1.33374	8.37113e-05	0.142102	1.35278	-1.21067	-2.31446	down	2.31446	0.000896022	1	2	3	FALSE
VYGAKLGVALSG	444	-0.448925	-0.173267	-0.275658	-1.21055	down	1.21055	0.000816487	0.376395	0.463472	-0.0870771	-1.06222	down	1.06222	0.454149	-0.0651402	0.463472	-0.528612	-1.44254	down	1.44254	7.48075e-05	-0.0651402	0.775321	-0.840461	-1.79062	down	1.79062	0.000178116	1	2	3	FALSE
WALWARWFRYWV	447	-1.37696	-1.08286	-0.294098	-1.22612	down	1.22612	0.00229069	-0.357979	-0.150333	-0.207646	-1.1548	down	1.1548	0.243627	-0.542711	-0.150333	-0.392377	-1.31255	down	1.31255	5.38617e-06	-0.542711	0.833963	-1.37667	-2.59669	down	2.59669	9.0248e-06	1	2	3	FALSE
WAVWRLSGVLSG	448	-0.297673	0.00432433	-0.301998	-1.23285	down	1.23285	0.000517336	0.496236	0.540514	-0.0442775	-1.03117	down	1.03117	0.773383	0.290158	0.540514	-0.250356	-1.1895	down	1.1895	0.0203327	0.290158	1.37889	-1.08873	-2.12687	down	2.12687	0.00116048	1	2	3	FALSE
WFKALFFRYKSA	451	-1.4982	-1.20072	-0.297476	-1.22899	down	1.22899	0.00177744	-0.508456	-0.242484	-0.265972	-1.20245	down	1.20245	0.0803508	-0.714929	-0.242484	-0.472445	-1.38746	down	1.38746	0.00134874	-0.714929	0.983992	-1.69892	-3.24658	down	3.24658	1.8941e-05	1	2	3	FALSE
WFKPWSPYWKVS	452	-0.97974	-0.785612	-0.194128	-1.14403	down	1.14403	0.0318507	0.302019	0.505168	-0.203149	-1.15121	down	1.15121	0.10039	0.110234	0.505168	-0.394935	-1.31488	down	1.31488	4.1083e-06	0.110234	0.954433	-0.844199	-1.79527	down	1.79527	5.50652e-05	1	2	3	FALSE
WFLPSRSGVALS	453	-0.517811	-0.298607	-0.219204	-1.16409	down	1.16409	0.0159075	0.443074	0.505151	-0.0620775	-1.04397	down	1.04397	0.664754	0.0964153	0.505151	-0.408736	-1.32752	down	1.32752	0.000107414	0.0964153	1.22823	-1.13182	-2.19134	down	2.19134	0.000402785	1	2	3	FALSE
WFRWPKVLWLSA	454	-0.765876	-0.467773	-0.298103	-1.22953	down	1.22953	0.000844215	0.0886828	0.308267	-0.219584	-1.1644	down	1.1644	0.248576	0.0981949	0.308267	-0.210072	-1.15675	down	1.15675	0.0831319	0.0981949	1.47618	-1.37799	-2.59905	down	2.59905	0.000169583	1	1	2	FALSE
WHVLRAWREYWV	457	-1.04616	-0.854814	-0.191344	-1.14183	down	1.14183	0.0135112	0.444852	0.380374	0.064478	1.04571	up	1.04571	0.583704	0.337571	0.380374	-0.0428036	-1.03011	down	1.03011	0.62636	0.337571	0.902179	-0.564609	-1.47899	down	1.47899	0.00294438	1	1	2	FALSE
WLRQVASFRWAS	459	-0.436357	-0.169347	-0.26701	-1.20331	down	1.20331	0.00313984	0.161886	0.372974	-0.211088	-1.15756	down	1.15756	0.184436	0.0342813	0.372974	-0.338693	-1.26461	down	1.26461	0.00129379	0.0342813	1.03158	-0.997298	-1.99626	down	1.99626	0.000371635	1	2	3	FALSE
WLRYRPWVNLGA	460	-0.512543	-0.278545	-0.233998	-1.17609	down	1.17609	0.0277522	0.587816	0.824814	-0.236998	-1.17854	down	1.17854	0.107448	0.879164	0.824814	0.0543502	1.03839	up	1.03839	0.647346	0.879164	1.24194	-0.362773	-1.2859	down	1.2859	0.0897194	1	1	1	FALSE
WNWQVLKVLGAS	462	-0.12143	0.11939	-0.240821	-1.18166	down	1.18166	0.00937163	0.431485	0.6675	-0.236016	-1.17774	down	1.17774	0.113635	0.39895	0.6675	-0.268551	-1.2046	down	1.2046	0.00176261	0.39895	1.576	-1.17705	-2.26114	down	2.26114	0.00111999	1	2	3	FALSE
WRVSGWVAFWNK	468	-0.566315	-0.285522	-0.280793	-1.21486	down	1.21486	0.00340674	0.576435	0.441299	0.135136	1.0982	up	1.0982	0.639657	0.35761	0.441299	-0.0836887	-1.05972	down	1.05972	0.638888	0.35761	1.70536	-1.34775	-2.54515	down	2.54515	2.72029e-05	1	1	2	FALSE
WSPQWLRYVSVA	471	-0.477476	-0.199875	-0.2776	-1.21218	down	1.21218	0.00231468	0.541267	0.629799	-0.0885319	-1.06329	down	1.06329	0.431691	0.355345	0.629799	-0.274454	-1.20954	down	1.20954	0.00598847	0.355345	1.66118	-1.30583	-2.47227	down	2.47227	0.000621274	1	2	3	FALSE
WVWPRYNVLSSG	473	-0.567928	-0.310095	-0.257833	-1.19568	down	1.19568	0.00367811	0.724743	0.682566	0.0421763	1.02967	up	1.02967	0.815989	0.472949	0.682566	-0.209617	-1.15638	down	1.15638	0.0537961	0.472949	1.06254	-0.589586	-1.50481	down	1.50481	0.0100741	1	1	2	FALSE
WWARQWLSALSG	474	-0.486672	-0.211931	-0.274741	-1.20978	down	1.20978	0.000987685	0.463005	0.400376	0.0626288	1.04437	up	1.04437	0.519289	0.285283	0.400376	-0.115093	-1.08304	down	1.08304	0.0780335	0.285283	0.911152	-0.625869	-1.54314	down	1.54314	0.0140473	1	1	2	FALSE
WWSRLYVLGALG	476	-1.06583	-0.820956	-0.244875	-1.18499	down	1.18499	0.0379035	-0.225534	-0.0507577	-0.174777	-1.12879	down	1.12879	0.21146	-0.393736	-0.0507577	-0.342978	-1.26837	down	1.26837	0.00561157	-0.393736	1.17557	-1.56931	-2.96762	down	2.96762	4.33187e-06	1	2	3	FALSE
YARLWKLHLGAL	480	-1.24539	-0.996103	-0.249289	-1.18862	down	1.18862	0.00878449	-0.00137277	0.229522	-0.230895	-1.17356	down	1.17356	0.0564211	-0.0557028	0.229522	-0.285225	-1.2186	down	1.2186	0.00541342	-0.0557028	1.26152	-1.31722	-2.49186	down	2.49186	7.04851e-05	1	2	3	FALSE
YDVLQVYKLWAL	481	-0.909581	-0.722306	-0.187276	-1.13861	down	1.13861	0.0326878	-0.0366746	-0.00926827	-0.0274063	-1.01918	down	1.01918	0.833055	0.120739	-0.00926827	0.130007	1.0943	up	1.0943	0.627053	0.120739	0.541329	-0.420591	-1.33848	down	1.33848	0.179355	1	1	1	FALSE
YFRKAWPYWASL	483	-1.07261	-0.854147	-0.21846	-1.16349	down	1.16349	0.00489616	-0.365488	-0.0346118	-0.330876	-1.25778	down	1.25778	0.0649637	-0.597141	-0.0346118	-0.562529	-1.47686	down	1.47686	2.97983e-05	-0.597141	0.432347	-1.02949	-2.0413	down	2.0413	2.1778e-05	1	2	3	FALSE
YFRRWLFASGVA	484	-1.29831	-0.96608	-0.332234	-1.25896	down	1.25896	0.000617895	-0.0980125	0.17721	-0.275222	-1.21018	down	1.21018	0.071176	-0.431632	0.17721	-0.608842	-1.52503	down	1.52503	7.98313e-08	-0.431632	0.971871	-1.4035	-2.64543	down	2.64543	6.29261e-05	1	2	3	FALSE
YKVSLYSRVGAS	488	-1.19214	-0.93126	-0.260884	-1.19821	down	1.19821	0.00830533	0.35546	0.541094	-0.185634	-1.13732	down	1.13732	0.286215	0.0675553	0.541094	-0.473538	-1.38851	down	1.38851	0.000604163	0.0675553	0.593527	-0.525972	-1.4399	down	1.4399	0.0107481	1	2	3	FALSE
YLFRRYNWVLVG	489	-1.29766	-0.983025	-0.31464	-1.2437	down	1.2437	0.00523864	-0.308768	-0.000685023	-0.308083	-1.23806	down	1.23806	0.0505596	-0.585372	-0.000685023	-0.584687	-1.49971	down	1.49971	2.9223e-07	-0.585372	1.00404	-1.58941	-3.00927	down	3.00927	3.14448e-05	1	2	3	FALSE
YLLLGRGVALSG	491	-1.04806	-0.743942	-0.304113	-1.23466	down	1.23466	0.00671314	0.162192	0.478539	-0.316347	-1.24517	down	1.24517	0.0900119	-0.0668371	0.478539	-0.545376	-1.4594	down	1.4594	3.37329e-08	-0.0668371	1.13513	-1.20196	-2.30052	down	2.30052	0.00418359	1	2	3	FALSE
YLRFAGRYNVGS	492	-1.16488	-0.834747	-0.330133	-1.25713	down	1.25713	0.00065463	0.139372	0.465726	-0.326353	-1.25384	down	1.25384	0.109491	-0.139545	0.465726	-0.60527	-1.52126	down	1.52126	0.00010181	-0.139545	0.731925	-0.87147	-1.82953	down	1.82953	0.00252396	1	2	3	FALSE
YLRSLGFRPWLL	494	-1.22653	-0.945116	-0.281417	-1.21539	down	1.21539	0.00449781	-0.291669	-0.0880045	-0.203665	-1.15162	down	1.15162	0.10527	-0.548852	-0.0880045	-0.460847	-1.37635	down	1.37635	0.000505519	-0.548852	0.702357	-1.25121	-2.38041	down	2.38041	6.09832e-05	1	2	3	FALSE
YPAVRVLGALSG	497	-0.558949	-0.257005	-0.301944	-1.2328	down	1.2328	0.00238853	0.189922	0.385612	-0.19569	-1.14527	down	1.14527	0.270961	0.0821902	0.385612	-0.303421	-1.23407	down	1.23407	0.00908245	0.0821902	0.602166	-0.519976	-1.43393	down	1.43393	0.0324144	1	2	3	FALSE
YPLYKYLGVLSG	498	-1.38818	-1.12678	-0.261404	-1.19864	down	1.19864	0.0179085	-0.00452823	0.239515	-0.244043	-1.18431	down	1.18431	0.135055	-0.183686	0.239515	-0.423202	-1.3409	down	1.3409	0.001553	-0.183686	1.0274	-1.21109	-2.31513	down	2.31513	0.000665347	1	2	3	FALSE
YPVNFRVLSVLS	499	-0.416562	-0.113693	-0.302869	-1.2336	down	1.2336	0.00226857	-0.0171204	0.291345	-0.308466	-1.23839	down	1.23839	0.120468	-0.189172	0.291345	-0.480517	-1.39524	down	1.39524	0.000987844	-0.189172	1.40704	-1.59622	-3.02349	down	3.02349	1.10636e-06	1	2	3	FALSE
YRAAVLSGVLSG	500	-0.765194	-0.466006	-0.299188	-1.23045	down	1.23045	0.00203666	0.0543172	0.344204	-0.289887	-1.22254	down	1.22254	0.131284	-0.1173	0.344204	-0.461505	-1.37698	down	1.37698	3.31818e-05	-0.1173	0.85391	-0.97121	-1.96048	down	1.96048	0.00274794	1	2	3	FALSE
YRFLSWSGVALS	501	-0.971475	-0.663943	-0.307532	-1.23759	down	1.23759	0.00243647	0.213208	0.446734	-0.233526	-1.17571	down	1.17571	0.114465	-0.12427	0.446734	-0.571005	-1.48556	down	1.48556	5.1448e-06	-0.12427	1.28824	-1.41251	-2.662	down	2.662	0.00016118	1	2	3	FALSE
YRPFARWHVAAL	505	-0.786221	-0.557227	-0.228994	-1.17202	down	1.17202	0.00636862	0.389107	0.554252	-0.165145	-1.12128	down	1.12128	0.0650765	0.298323	0.554252	-0.255929	-1.1941	down	1.1941	0.00248741	0.298323	1.20709	-0.908771	-1.87745	down	1.87745	0.00313506	1	2	3	FALSE
YRVLPAGPVLSG	506	-0.199379	0.0368858	-0.236265	-1.17794	down	1.17794	0.00860448	0.322923	0.500322	-0.177399	-1.13084	down	1.13084	0.204081	0.112086	0.500322	-0.388236	-1.30879	down	1.30879	0.000401302	0.112086	0.463143	-0.351057	-1.27549	down	1.27549	0.00423239	1	2	3	FALSE
YRYWELRWKLGS	508	-1.37692	-1.09652	-0.280394	-1.21453	down	1.21453	0.00189001	0.335232	0.378303	-0.0430713	-1.0303	down	1.0303	0.826145	0.0443884	0.378303	-0.333915	-1.26043	down	1.26043	0.00080564	0.0443884	0.693919	-0.649531	-1.56866	down	1.56866	0.0165765	1	2	3	FALSE
YSPKLFKYWDAL	509	-1.30791	-1.10777	-0.200137	-1.14881	down	1.14881	0.00980997	0.258535	0.511888	-0.253352	-1.19197	down	1.19197	0.411045	0.13905	0.511888	-0.372838	-1.2949	down	1.2949	0.230396	0.13905	0.811026	-0.671976	-1.59325	down	1.59325	1.03589e-05	1	1	2	FALSE
YVNPARLSVALS	510	0.0546262	0.303272	-0.248645	-1.18809	down	1.18809	0.00458905	0.145697	0.44783	-0.302133	-1.23297	down	1.23297	0.109393	-0.156252	0.44783	-0.604082	-1.52001	down	1.52001	1.33495e-05	-0.156252	0.84437	-1.00062	-2.00086	down	2.00086	0.00205731	1	2	3	FALSE
YVVNFRLSGVLG	512	-0.496685	-0.206096	-0.290589	-1.22314	down	1.22314	0.00203852	0.28304	0.549002	-0.265961	-1.20244	down	1.20244	0.202536	-0.00522204	0.549002	-0.554224	-1.46838	down	1.46838	4.80298e-07	-0.00522204	0.924624	-0.929846	-1.90507	down	1.90507	0.00311895	1	2	3	FALSE
YWKRFHVSGYWS	513	-1.22673	-0.969404	-0.257328	-1.19526	down	1.19526	0.0031924	0.111792	0.193793	-0.0820003	-1.05848	down	1.05848	0.368086	-0.14598	0.193793	-0.339773	-1.26556	down	1.26556	4.01384e-06	-0.14598	0.426901	-0.572881	-1.48749	down	1.48749	0.0252731	1	2	3	FALSE
YWLPPYLFRWKA	514	-1.50183	-1.27958	-0.222244	-1.16655	down	1.16655	0.0151316	-0.334149	-0.119129	-0.215021	-1.16072	down	1.16072	0.153164	-0.468808	-0.119129	-0.34968	-1.27428	down	1.27428	0.000123523	-0.468808	0.669972	-1.13878	-2.20195	down	2.20195	0.000570632	1	2	3	FALSE
YWRFLWKLSGAL	515	-1.55703	-1.20208	-0.354949	-1.27894	down	1.27894	0.000623699	-0.12253	-0.0763765	-0.0461532	-1.03251	down	1.03251	0.778677	-0.459201	-0.0763765	-0.382825	-1.30389	down	1.30389	0.000678722	-0.459201	0.862045	-1.32125	-2.49882	down	2.49882	3.39645e-05	1	2	3	FALSE
YWVFNHRLFRSL	517	-1.47863	-1.19683	-0.281805	-1.21572	down	1.21572	0.00541951	-0.503337	0.152806	-0.656143	-1.57586	down	1.57586	0.0501213	-0.629591	0.152806	-0.782397	-1.71999	down	1.71999	0.0243263	-0.629591	1.20487	-1.83446	-3.56639	down	3.56639	1.22605e-06	1	2	3	FALSE
YYKRLGYLVALS	519	-1.33081	-1.03793	-0.292883	-1.22509	down	1.22509	0.0110393	-0.405126	-0.0862447	-0.318882	-1.24736	down	1.24736	0.0959558	-0.646956	-0.0862447	-0.560711	-1.475	down	1.475	0.000145423	-0.646956	0.910235	-1.55719	-2.9428	down	2.9428	1.1339e-05	1	2	3	FALSE
YYLPVRLSGVLG	520	-0.897999	-0.641938	-0.256061	-1.19421	down	1.19421	0.0154374	0.215006	0.549382	-0.334376	-1.26083	down	1.26083	0.0743371	-0.167355	0.549382	-0.716737	-1.64346	down	1.64346	2.00848e-12	-0.167355	1.08833	-1.25569	-2.38781	down	2.38781	6.98882e-05	1	2	3	FALSE
ALFGASRWNKVG	521	-1.1924	-0.873402	-0.318997	-1.24746	down	1.24746	0.000199535	0.121127	0.405342	-0.284215	-1.21775	down	1.21775	0.119147	0.0108965	0.405342	-0.394445	-1.31444	down	1.31444	0.00555775	0.0108965	0.492698	-0.481801	-1.39649	down	1.39649	0.136714	1	2	2	FALSE
ALHRGRYWKVAL	522	-0.979551	-0.688446	-0.291105	-1.22358	down	1.22358	0.000217419	0.000228284	0.238189	-0.237961	-1.17932	down	1.17932	0.0822612	-0.226043	0.238189	-0.464232	-1.37958	down	1.37958	1.15745e-05	-0.226043	0.761992	-0.988035	-1.98348	down	1.98348	0.000974214	1	2	3	FALSE
AQPLVGRPWKSL	523	-0.748607	-0.520183	-0.228424	-1.17155	down	1.17155	0.000496042	0.157448	0.22542	-0.0679717	-1.04824	down	1.04824	0.614237	0.153475	0.22542	-0.0719448	-1.05113	down	1.05113	0.473504	0.153475	0.506307	-0.352831	-1.27706	down	1.27706	0.138931	1	1	1	FALSE
AYFYWKRGALSG	525	-1.71141	-1.45901	-0.252393	-1.19118	down	1.19118	0.0109993	0.105519	0.42985	-0.324331	-1.25208	down	1.25208	0.0647137	-0.0815263	0.42985	-0.511376	-1.42541	down	1.42541	0.00912321	-0.0815263	0.955787	-1.03731	-2.0524	down	2.0524	0.00220733	1	2	3	FALSE
FAWPRWKSGLSG	527	-1.02679	-0.751529	-0.27526	-1.21021	down	1.21021	0.000336808	0.299758	0.438407	-0.138649	-1.10087	down	1.10087	0.409333	-0.0652672	0.438407	-0.503674	-1.41782	down	1.41782	0.00024092	-0.0652672	0.638946	-0.704213	-1.62926	down	1.62926	0.00142149	1	2	3	FALSE
FFKSFAWKALSG	528	-1.74035	-1.4351	-0.305252	-1.23563	down	1.23563	0.00193429	0.180441	0.372754	-0.192313	-1.14259	down	1.14259	0.265015	-0.371934	0.372754	-0.744688	-1.67561	down	1.67561	5.13248e-10	-0.371934	0.989764	-1.3617	-2.56988	down	2.56988	5.47279e-05	1	2	3	FALSE
FGGRFRLSGALS	529	-0.91704	-0.641898	-0.275142	-1.21011	down	1.21011	0.00145202	0.0834401	0.346995	-0.263555	-1.20043	down	1.20043	0.0315286	0.0975839	0.346995	-0.249411	-1.18872	down	1.18872	0.0736514	0.0975839	0.973593	-0.876009	-1.83529	down	1.83529	0.000165191	2	2	3	FALSE
FGNRLSGWKLGV	530	-1.01885	-0.759844	-0.259003	-1.19665	down	1.19665	0.00110018	0.229624	0.419375	-0.189751	-1.14057	down	1.14057	0.226417	-0.077525	0.419375	-0.4969	-1.41118	down	1.41118	1.87009e-07	-0.077525	-0.049386	-0.028139	-1.0197	down	1.0197	0.966942	1	2	2	FALSE
FGRLVQFRNAGG	531	-0.696764	-0.377549	-0.319214	-1.24765	down	1.24765	0.000161792	0.476615	0.748824	-0.272209	-1.20766	down	1.20766	0.0597332	0.603395	0.748824	-0.145429	-1.10606	down	1.10606	0.171279	0.603395	0.983006	-0.379611	-1.30099	down	1.30099	0.0991251	1	1	1	FALSE
FNRAVRWNLGAL	533	-0.711319	-0.409753	-0.301567	-1.23248	down	1.23248	0.000412619	0.360011	0.620223	-0.260212	-1.19765	down	1.19765	0.0556717	0.286322	0.620223	-0.333902	-1.26042	down	1.26042	0.000221776	0.286322	1.27431	-0.98799	-1.98342	down	1.98342	0.0132977	1	2	3	FALSE
FRQFFRWWKALG	536	-1.53548	-1.03121	-0.504265	-1.4184	down	1.4184	0.0112403	0.071297	0.274764	-0.203467	-1.15146	down	1.15146	0.201916	-0.0642365	0.274764	-0.339	-1.26488	down	1.26488	0.0010404	-0.0642365	1.53099	-1.59522	-3.02142	down	3.02142	1.96091e-05	1	2	3	FALSE
FSVYRKVSGVSG	538	-1.19837	-0.921497	-0.276869	-1.21156	down	1.21156	0.00213208	0.150468	0.465866	-0.315398	-1.24436	down	1.24436	0.079071	-0.376527	0.465866	-0.842393	-1.79302	down	1.79302	1.10224e-05	-0.376527	0.468889	-0.845416	-1.79678	down	1.79678	0.000105429	1	2	3	FALSE
GFARRYWLSGVG	540	-1.09795	-0.760416	-0.337533	-1.26359	down	1.26359	0.000567251	0.0525466	0.272842	-0.220295	-1.16497	down	1.16497	0.0708714	-0.219323	0.272842	-0.492165	-1.40655	down	1.40655	3.56408e-08	-0.219323	0.669363	-0.888686	-1.85149	down	1.85149	5.81197e-05	1	2	3	FALSE
GFKAWFRYKLSS	541	-1.41253	-1.11471	-0.297813	-1.22928	down	1.22928	0.0009441	-0.181919	0.143872	-0.325791	-1.25335	down	1.25335	0.063027	-0.451979	0.143872	-0.59585	-1.51136	down	1.51136	5.0737e-05	-0.451979	1.13544	-1.58742	-3.00511	down	3.00511	8.6179e-05	1	2	3	FALSE
GKLQRRHVLALS	543	-0.833935	-0.598322	-0.235613	-1.17741	down	1.17741	0.00266066	0.0657889	0.272125	-0.206336	-1.15375	down	1.15375	0.319582	-0.217847	0.272125	-0.489972	-1.40442	down	1.40442	0.000420583	-0.217847	0.69238	-0.910227	-1.87934	down	1.87934	0.00827781	1	2	3	FALSE
GLFRNRASGLSG	544	-1.38936	-1.131	-0.258361	-1.19612	down	1.19612	0.00147528	0.0768004	0.27444	-0.197639	-1.14682	down	1.14682	0.195161	-0.132138	0.27444	-0.406578	-1.32554	down	1.32554	0.00166765	-0.132138	0.301958	-0.434096	-1.35106	down	1.35106	0.032727	1	2	3	FALSE
GQRFVLRPWKAL	545	-1.0188	-0.723374	-0.295423	-1.22724	down	1.22724	0.000176491	0.199496	0.281597	-0.0821006	-1.05856	down	1.05856	0.524538	0.162563	0.281597	-0.119034	-1.08601	down	1.08601	0.286566	0.162563	1.52238	-1.35981	-2.56652	down	2.56652	0.000582528	1	1	2	FALSE
GRLYKGFRYWNV	547	-1.21197	-0.973427	-0.238539	-1.1798	down	1.1798	0.00168497	0.0299294	0.230603	-0.200673	-1.14923	down	1.14923	0.113399	-0.0999082	0.230603	-0.330511	-1.25746	down	1.25746	0.00294952	-0.0999082	1.0833	-1.18321	-2.27081	down	2.27081	7.44496e-05	1	2	3	FALSE
GRPYFLRKLSGV	548	-1.71977	-1.38751	-0.332261	-1.25898	down	1.25898	0.00044415	-0.115495	0.0312611	-0.146756	-1.10708	down	1.10708	0.271017	-0.216856	0.0312611	-0.248117	-1.18766	down	1.18766	0.0177448	-0.216856	1.38169	-1.59855	-3.02838	down	3.02838	0.0012166	1	2	3	FALSE
GWLFRKPLSALG	550	-1.25325	-0.94367	-0.309584	-1.23935	down	1.23935	0.000742574	0.17694	0.530861	-0.35392	-1.27803	down	1.27803	0.059893	0.0588105	0.530861	-0.47205	-1.38708	down	1.38708	8.37146e-06	0.0588105	1.63114	-1.57233	-2.97385	down	2.97385	0.000168722	1	2	3	FALSE
HGFFGRWNKVVA	551	-1.37272	-1.08024	-0.292482	-1.22475	down	1.22475	0.000950684	0.389121	0.670075	-0.280954	-1.215	down	1.215	0.114538	0.312545	0.670075	-0.35753	-1.28123	down	1.28123	0.00115926	0.312545	1.66054	-1.348	-2.54558	down	2.54558	0.000462235	1	2	3	FALSE
HVWRVAPWKSAS	552	-0.684326	-0.444139	-0.240187	-1.18115	down	1.18115	0.00104152	0.36187	0.435238	-0.0733683	-1.05217	down	1.05217	0.378799	0.151894	0.435238	-0.283344	-1.21701	down	1.21701	5.39881e-05	0.151894	0.368825	-0.216931	-1.16226	down	1.16226	0.284783	1	2	2	FALSE
KQWRVSRPYWNA	554	-0.731028	-0.501364	-0.229664	-1.17256	down	1.17256	0.00101171	0.571033	0.745328	-0.174296	-1.12841	down	1.12841	0.0973345	0.516286	0.745328	-0.229042	-1.17206	down	1.17206	0.0140406	0.516286	0.73751	-0.221224	-1.16572	down	1.16572	0.0640539	1	2	2	FALSE
KRFLFRLSGVSG	555	-0.972121	-0.642524	-0.329597	-1.25666	down	1.25666	0.000381188	-0.161223	0.112951	-0.274174	-1.2093	down	1.2093	0.143049	-0.368429	0.112951	-0.48138	-1.39608	down	1.39608	0.005013	-0.368429	0.961103	-1.32953	-2.51321	down	2.51321	0.000473979	1	2	3	FALSE
LFRAGGFKLALS	558	-0.833403	-0.603308	-0.230095	-1.17291	down	1.17291	0.00310513	-0.260696	0.167817	-0.428513	-1.34585	down	1.34585	0.00214863	-0.379466	0.167817	-0.547283	-1.46133	down	1.46133	7.46302e-05	-0.379466	0.974493	-1.35396	-2.55613	down	2.55613	0.0884341	2	3	3	FALSE
LFRWQRAFRYGL	559	-1.59842	-1.28255	-0.315871	-1.24476	down	1.24476	0.00224107	-0.131505	0.102928	-0.234433	-1.17644	down	1.17644	0.172144	-0.154899	0.102928	-0.257827	-1.19568	down	1.19568	0.0665135	-0.154899	1.40241	-1.5573	-2.94304	down	2.94304	0.00197815	1	1	2	FALSE
LSRFSFREWKAL	564	-1.35625	-1.04217	-0.314088	-1.24323	down	1.24323	0.000160012	0.203201	0.371682	-0.168481	-1.12387	down	1.12387	0.155385	0.0356453	0.371682	-0.336036	-1.26228	down	1.26228	0.00121234	0.0356453	0.984323	-0.948677	-1.9301	down	1.9301	0.00950739	1	2	3	FALSE
LWRYLKAGVASG	566	-1.4673	-1.1641	-0.303192	-1.23387	down	1.23387	0.00133922	0.261465	0.481776	-0.220311	-1.16498	down	1.16498	0.18054	0.0326607	0.481776	-0.449115	-1.3652	down	1.3652	0.000302008	0.0326607	1.08014	-1.04748	-2.06691	down	2.06691	0.00188936	1	2	3	FALSE
NRLYGRVLSGAS	568	-1.03237	-0.755193	-0.277182	-1.21183	down	1.21183	0.00669126	0.183352	0.368278	-0.184926	-1.13676	down	1.13676	0.262562	-0.0598279	0.368278	-0.428106	-1.34547	down	1.34547	0.00191996	-0.0598279	0.159677	-0.219505	-1.16433	down	1.16433	0.6806	1	2	2	FALSE
NRRWPNHVLSAS	569	-0.299061	-0.117917	-0.181144	-1.13378	down	1.13378	0.00401844	0.327592	0.325586	0.00200602	1.00139	up	1.00139	0.986508	0.144236	0.325586	-0.18135	-1.13394	down	1.13394	0.0373152	0.144236	0.563227	-0.418991	-1.33699	down	1.33699	0.00365685	1	2	3	FALSE
NVAFLDVFPDAG	570	-1.39717	-1.16338	-0.233794	-1.17592	down	1.17592	0.00697393	0.261802	0.235368	0.0264336	1.01849	up	1.01849	0.895135	0.682917	0.235368	0.447549	1.36372	up	1.36372	0.0184727	0.682917	0.457498	0.225419	1.16912	up	1.16912	0.113298	1	2	2	FALSE
PFDRVRALGASG	571	-0.244943	0.00746291	-0.252406	-1.19119	down	1.19119	0.0075407	0.417268	0.170848	0.246419	1.18626	up	1.18626	0.069665	0.297382	0.170848	0.126534	1.09167	up	1.09167	0.156709	0.297382	-0.594592	0.891974	1.85571	up	1.85571	0.258177	1	1	1	FALSE
PRFAFKSGVALS	572	-0.572124	-0.273614	-0.29851	-1.22987	down	1.22987	0.000216942	0.453818	0.747071	-0.293253	-1.2254	down	1.2254	0.0509679	0.320461	0.747071	-0.426611	-1.34407	down	1.34407	0.000336328	0.320461	1.90535	-1.58489	-2.99985	down	2.99985	0.00149852	1	2	3	FALSE
PRPYGAFRYKHL	573	-1.33387	-1.09684	-0.23703	-1.17856	down	1.17856	0.0110924	0.345282	0.5082	-0.162919	-1.11955	down	1.11955	0.129944	0.270597	0.5082	-0.237603	-1.17903	down	1.17903	0.0476737	0.270597	1.34798	-1.07738	-2.1102	down	2.1102	0.00292562	1	2	3	FALSE
PYFELRWRPWKG	576	-1.07405	-0.802063	-0.271988	-1.20747	down	1.20747	0.00085376	0.512183	0.382835	0.129348	1.0938	up	1.0938	0.507768	0.505715	0.382835	0.122879	1.08891	up	1.08891	0.205672	0.505715	0.645524	-0.139809	-1.10176	down	1.10176	0.534505	1	1	1	FALSE
PYLRALFRKSGK	577	-1.90817	-1.63839	-0.269775	-1.20562	down	1.20562	0.00242991	-0.155893	0.1485	-0.304394	-1.2349	down	1.2349	0.0738067	0.210155	0.1485	0.0616549	1.04366	up	1.04366	0.647582	0.210155	1.34208	-1.13193	-2.19151	down	2.19151	7.12037e-05	1	1	2	FALSE
QAFEGENDEWDL	578	-2.23433	-1.79537	-0.438957	-1.35562	down	1.35562	0.000590695	-0.23255	-1.03315	0.800597	1.74182	up	1.74182	0.115567	0.311088	-1.03315	1.34423	2.53895	up	2.53895	4.79946e-05	0.311088	-1.0423	1.35339	2.55512	up	2.55512	0.00111445	1	2	3	FALSE
QFRFFYKRNHVL	579	-1.39035	-1.04864	-0.341713	-1.26726	down	1.26726	0.000310907	-0.016858	0.288881	-0.305739	-1.23605	down	1.23605	0.10291	0.0415498	0.288881	-0.247331	-1.18701	down	1.18701	0.0943145	0.0415498	1.97118	-1.92963	-3.80959	down	3.80959	0.000130025	1	1	2	FALSE
QFRKHFLWPYNK	580	-1.5908	-1.34085	-0.249958	-1.18917	down	1.18917	0.00294029	0.222376	0.344966	-0.12259	-1.08869	down	1.08869	0.603485	0.0206317	0.344966	-0.324334	-1.25209	down	1.25209	0.000745049	0.0206317	1.35582	-1.33519	-2.52309	down	2.52309	0.000784007	1	2	3	FALSE
QLRRFRLGVLSG	582	-0.854071	-0.548785	-0.305286	-1.23566	down	1.23566	0.00250884	-0.256548	0.0676965	-0.324245	-1.25201	down	1.25201	0.0161395	-0.158549	0.0676965	-0.226245	-1.16979	down	1.16979	0.052205	-0.158549	1.13292	-1.29147	-2.44778	down	2.44778	0.013855	2	2	3	FALSE
QLSRYRGYLGLS	583	-1.26379	-0.918003	-0.345791	-1.27085	down	1.27085	0.000631131	0.00701264	0.252898	-0.245885	-1.18582	down	1.18582	0.164466	-0.269003	0.252898	-0.5219	-1.43585	down	1.43585	2.55386e-05	-0.269003	1.02531	-1.29432	-2.45261	down	2.45261	0.000257685	1	2	3	FALSE
QNHPWREVQRKV	584	-0.190305	0.0463104	-0.236615	-1.17823	down	1.17823	0.00216821	0.195836	0.167848	0.0279879	1.01959	up	1.01959	0.812676	0.0404659	0.167848	-0.127382	-1.09231	down	1.09231	0.137323	0.0404659	-0.00237528	0.0428412	1.03014	up	1.03014	0.815375	1	1	1	FALSE
QRKLRWSRYYSG	585	-1.39839	-1.12423	-0.274161	-1.20929	down	1.20929	0.00081163	0.0754882	0.234489	-0.159001	-1.11651	down	1.11651	0.277901	0.283124	0.234489	0.0486353	1.03429	up	1.03429	0.759543	0.283124	1.04022	-0.757099	-1.69009	down	1.69009	0.00407032	1	1	2	FALSE
QRLPRPNFYWDS	586	-0.842801	-0.601142	-0.241658	-1.18235	down	1.18235	0.00037535	0.529366	0.292461	0.236905	1.17846	up	1.17846	0.133215	0.390934	0.292461	0.0984723	1.07064	up	1.07064	0.101593	0.390934	0.477548	-0.0866147	-1.06188	down	1.06188	0.518398	1	1	1	FALSE
QRLYADVRKVLG	587	-1.18876	-0.923477	-0.265281	-1.20187	down	1.20187	0.000457731	0.0152521	0.366218	-0.350966	-1.27541	down	1.27541	0.00747614	0.0214285	0.366218	-0.34479	-1.26997	down	1.26997	0.0556722	0.0214285	0.553125	-0.531696	-1.44563	down	1.44563	0.0348789	2	2	3	FALSE
QRNWFRARVASV	588	-0.744319	-0.434538	-0.309781	-1.23952	down	1.23952	8.83205e-05	0.298948	0.502477	-0.203528	-1.15151	down	1.15151	0.108285	0.362818	0.502477	-0.139658	-1.10164	down	1.10164	0.200403	0.362818	1.33494	-0.972123	-1.96173	down	1.96173	0.00578919	1	1	2	FALSE
QRRLLGYLSGSG	589	-1.23611	-0.924185	-0.311928	-1.24137	down	1.24137	0.000598724	0.0674363	0.191585	-0.124149	-1.08986	down	1.08986	0.298548	-0.041373	0.191585	-0.232958	-1.17524	down	1.17524	0.0405558	-0.041373	0.766441	-0.807814	-1.75056	down	1.75056	0.00633507	1	2	3	FALSE
RALGPWLNPYNK	592	-1.11167	-0.857082	-0.254588	-1.19299	down	1.19299	0.00108767	0.684018	0.724612	-0.0405935	-1.02854	down	1.02854	0.781039	0.481662	0.724612	-0.24295	-1.18341	down	1.18341	0.0332257	0.481662	1.5208	-1.03914	-2.055	down	2.055	0.00354454	1	2	3	FALSE
RFFWKQRLGALS	595	-1.30375	-1.02441	-0.279342	-1.21364	down	1.21364	0.00156148	0.406643	0.604829	-0.198187	-1.14726	down	1.14726	0.44856	0.177464	0.604829	-0.427365	-1.34478	down	1.34478	0.0156371	0.177464	1.35065	-1.17319	-2.25509	down	2.25509	0.00502868	1	2	3	FALSE
RFGAWNALSALG	596	-0.705505	-0.418819	-0.286686	-1.21983	down	1.21983	0.000763498	0.287941	0.596371	-0.30843	-1.23836	down	1.23836	0.0128036	0.337907	0.596371	-0.258464	-1.1962	down	1.1962	0.0839562	0.337907	1.05781	-0.719898	-1.64707	down	1.64707	0.00418318	2	2	3	FALSE
RFGWRNALVLSG	598	-0.70961	-0.413098	-0.296513	-1.22817	down	1.22817	0.000859368	0.325722	0.680346	-0.354624	-1.27865	down	1.27865	0.0610018	0.179535	0.680346	-0.500811	-1.41501	down	1.41501	4.78607e-05	0.179535	2.04466	-1.86512	-3.64299	down	3.64299	3.35468e-08	1	2	3	FALSE
RFYNKYARWNKL	604	-1.42557	-1.15106	-0.274512	-1.20959	down	1.20959	0.000111623	0.204635	0.278329	-0.0736933	-1.05241	down	1.05241	0.648335	0.33308	0.278329	0.054751	1.03868	up	1.03868	0.701459	0.33308	1.1257	-0.792618	-1.73222	down	1.73222	0.00571739	1	1	2	FALSE
RGPFFEPYKVAS	605	-1.09542	-0.804855	-0.29057	-1.22312	down	1.22312	0.000221083	0.524311	0.813708	-0.289397	-1.22213	down	1.22213	0.171375	0.270185	0.813708	-0.543523	-1.45753	down	1.45753	0.0178867	0.270185	0.901144	-0.630959	-1.54859	down	1.54859	0.00325021	1	2	3	FALSE
RHRWRWFDALGV	606	-1.12336	-0.900625	-0.222739	-1.16695	down	1.16695	0.00333286	0.339373	0.469992	-0.130618	-1.09476	down	1.09476	0.247828	0.349921	0.469992	-0.120071	-1.08679	down	1.08679	0.208104	0.349921	1.36105	-1.01113	-2.01548	down	2.01548	8.03455e-05	1	1	2	FALSE
RKFYLWNQWNGG	607	-0.862795	-0.603149	-0.259646	-1.19718	down	1.19718	0.0017493	0.749699	0.712876	0.0368231	1.02585	up	1.02585	0.864234	0.615056	0.712876	-0.0978202	-1.07016	down	1.07016	0.323603	0.615056	0.995176	-0.380121	-1.30145	down	1.30145	0.0228529	1	1	2	FALSE
RKLFARWWDAVS	608	-1.16974	-0.961322	-0.208422	-1.15542	down	1.15542	0.00206105	0.325286	0.139541	0.185746	1.1374	up	1.1374	0.0507564	0.241925	0.139541	0.102384	1.07355	up	1.07355	0.171805	0.241925	0.501087	-0.259162	-1.19678	down	1.19678	0.0051726	1	1	2	FALSE
RLRAAFRPYWNG	611	-0.958695	-0.749082	-0.209613	-1.15638	down	1.15638	0.00151245	0.37867	0.419959	-0.0412886	-1.02903	down	1.02903	0.663448	0.392571	0.419959	-0.0273881	-1.01917	down	1.01917	0.738294	0.392571	0.78932	-0.396749	-1.31654	down	1.31654	0.0136151	1	1	2	FALSE
RLSLLGWKAGAL	612	-1.45635	-1.19287	-0.26348	-1.20037	down	1.20037	0.00564855	0.108096	0.379033	-0.270937	-1.20659	down	1.20659	0.0404658	0.210424	0.379033	-0.168609	-1.12397	down	1.12397	0.24359	0.210424	1.2057	-0.99528	-1.99347	down	1.99347	0.000475491	2	2	3	FALSE
RNNHYSQYWKAL	614	-0.891654	-0.701815	-0.189839	-1.14064	down	1.14064	0.00939479	0.236079	0.26475	-0.0286712	-1.02007	down	1.02007	0.783384	0.0152164	0.26475	-0.249533	-1.18882	down	1.18882	0.0152376	0.0152164	0.373326	-0.35811	-1.28175	down	1.28175	0.0318995	1	2	3	FALSE
RNYSPLRNVSSG	615	-0.727708	-0.475273	-0.252436	-1.19122	down	1.19122	0.000533874	0.141229	0.356971	-0.215742	-1.1613	down	1.1613	0.217972	-0.0269826	0.356971	-0.383954	-1.30491	down	1.30491	0.00109795	-0.0269826	0.225295	-0.252277	-1.19109	down	1.19109	0.163908	1	2	2	FALSE
RSRLFAGPYNVV	621	-1.10211	-0.84046	-0.261646	-1.19885	down	1.19885	0.000355275	0.352625	0.772733	-0.420108	-1.33803	down	1.33803	0.0399368	0.234495	0.772733	-0.538238	-1.4522	down	1.4522	0.0134228	0.234495	1.02442	-0.789927	-1.72899	down	1.72899	0.0962308	2	3	3	FALSE
RWPHAWLGRWKA	623	-1.16919	-0.903537	-0.26565	-1.20218	down	1.20218	0.0024353	0.279383	0.438268	-0.158885	-1.11642	down	1.11642	0.226095	0.33131	0.438268	-0.106958	-1.07695	down	1.07695	0.343823	0.33131	1.08915	-0.75784	-1.69096	down	1.69096	0.00323532	1	1	2	FALSE
RWSQVARAFWKL	624	-0.845193	-0.534846	-0.310347	-1.24001	down	1.24001	9.45453e-05	0.0162737	0.259989	-0.243716	-1.18404	down	1.18404	0.160251	0.0248831	0.259989	-0.235106	-1.17699	down	1.17699	0.0307052	0.0248831	1.15653	-1.13165	-2.19109	down	2.19109	0.0018565	1	2	3	FALSE
RYAYWKGWNVRP	625	-1.2325	-1.00093	-0.231568	-1.17411	down	1.17411	0.00415344	0.240312	0.36336	-0.123048	-1.08903	down	1.08903	0.386715	-0.00747298	0.36336	-0.370833	-1.2931	down	1.2931	0.000291214	-0.00747298	0.400977	-0.40845	-1.32726	down	1.32726	0.100984	1	2	2	FALSE
RYFNRYKLHLGA	626	-1.39887	-1.14365	-0.255218	-1.19352	down	1.19352	0.00344247	-0.367014	-0.134033	-0.232981	-1.17526	down	1.17526	0.0900934	-0.211354	-0.134033	-0.0773207	-1.05506	down	1.05506	0.588062	-0.211354	0.27393	-0.485284	-1.39986	down	1.39986	0.46521	1	1	1	FALSE
VLFWRKSRWSGV	629	-1.50993	-1.20223	-0.307695	-1.23773	down	1.23773	0.000742018	-0.0322825	0.169706	-0.201989	-1.15028	down	1.15028	0.127292	-0.248025	0.169706	-0.417731	-1.33582	down	1.33582	2.73681e-07	-0.248025	0.83455	-1.08257	-2.11781	down	2.11781	0.000804142	1	2	3	FALSE
VRWWRNVLGLSG	632	-0.917884	-0.617161	-0.300724	-1.23176	down	1.23176	0.00150996	0.455592	0.713488	-0.257896	-1.19573	down	1.19573	0.212261	0.237932	0.713488	-0.475556	-1.39045	down	1.39045	3.38191e-05	0.237932	1.53001	-1.29207	-2.4488	down	2.4488	0.00126665	1	2	3	FALSE
WESRRYGVALSG	633	-0.386203	-0.133508	-0.252695	-1.19143	down	1.19143	0.000367085	-0.0184697	0.147332	-0.165802	-1.12179	down	1.12179	0.0177997	-0.239343	0.147332	-0.386675	-1.30738	down	1.30738	9.91931e-05	-0.239343	0.150769	-0.390112	-1.31049	down	1.31049	0.0770284	2	3	3	FALSE
WFSWKRAGVLSG	635	-1.24583	-0.988644	-0.257183	-1.19514	down	1.19514	0.00246217	0.499456	0.425114	0.0743416	1.05288	up	1.05288	0.75168	0.0878397	0.425114	-0.337275	-1.26337	down	1.26337	0.00399001	0.0878397	0.98795	-0.900111	-1.86621	down	1.86621	0.00911532	1	2	3	FALSE
WGLKRYGVALSG	636	-0.99281	-0.713467	-0.279343	-1.21364	down	1.21364	0.0019044	0.155645	0.465128	-0.309483	-1.23926	down	1.23926	0.0709923	-0.0406876	0.465128	-0.505815	-1.41993	down	1.41993	1.73781e-06	-0.0406876	1.1415	-1.18218	-2.2692	down	2.2692	1.33398e-05	1	2	3	FALSE
WLRKWALWKALS	639	-1.32683	-1.00796	-0.318869	-1.24735	down	1.24735	0.000502395	-0.0114104	0.0323367	-0.0437471	-1.03079	down	1.03079	0.81248	-0.197883	0.0323367	-0.230219	-1.17301	down	1.17301	0.0440468	-0.197883	1.02072	-1.2186	-2.32721	down	2.32721	0.000739148	1	2	3	FALSE
WRKDFAFRALLS	641	-0.621348	-0.364919	-0.256429	-1.19452	down	1.19452	4.00483e-05	0.173901	0.380608	-0.206707	-1.15405	down	1.15405	0.074835	0.141223	0.380608	-0.239385	-1.18049	down	1.18049	0.0202748	0.141223	1.64592	-1.5047	-2.83765	down	2.83765	0.000171999	1	2	3	FALSE
WRKFFEPYWNLS	642	-1.1246	-0.914515	-0.210081	-1.15675	down	1.15675	0.0132308	0.359815	0.542356	-0.182541	-1.13488	down	1.13488	0.406949	0.0926674	0.542356	-0.449689	-1.36575	down	1.36575	0.00638332	0.0926674	0.836006	-0.743338	-1.67405	down	1.67405	0.017469	1	2	3	FALSE
WVRLWKGPYWNA	643	-1.02232	-0.727463	-0.294859	-1.22676	down	1.22676	0.00162202	0.578886	0.703812	-0.124925	-1.09045	down	1.09045	0.363511	0.620367	0.703812	-0.0834445	-1.05954	down	1.05954	0.433771	0.620367	1.46363	-0.843265	-1.79411	down	1.79411	0.000551273	1	1	2	FALSE
WWVKRKLGVLSG	644	-1.02745	-0.789601	-0.237845	-1.17923	down	1.17923	0.000419172	0.311336	0.502552	-0.191216	-1.14173	down	1.14173	0.151381	0.337626	0.502552	-0.164926	-1.12111	down	1.12111	0.0490257	0.337626	1.335	-0.997379	-1.99637	down	1.99637	0.000839101	1	2	3	FALSE
YKLHSRARYSGG	646	-1.47078	-1.27808	-0.192706	-1.14291	down	1.14291	0.00913086	0.160654	0.293828	-0.133174	-1.0967	down	1.0967	0.227377	0.0656103	0.293828	-0.228218	-1.17139	down	1.17139	0.0139216	0.0656103	0.0929816	-0.0273714	-1.01915	down	1.01915	0.895461	1	2	2	FALSE
YRRWSFRGVALG	649	-1.00487	-0.672375	-0.332496	-1.25919	down	1.25919	0.000149518	0.204018	0.531349	-0.327331	-1.25469	down	1.25469	0.0522057	0.162616	0.531349	-0.368734	-1.29122	down	1.29122	7.80623e-05	0.162616	1.59063	-1.42802	-2.69077	down	2.69077	0.000489827	1	2	3	FALSE
YRVKRYSGVALS	650	-0.935123	-0.665471	-0.269651	-1.20552	down	1.20552	0.000828481	0.156557	0.381035	-0.224479	-1.16836	down	1.16836	0.127095	-0.0757518	0.381035	-0.456787	-1.37248	down	1.37248	0.000148088	-0.0757518	0.967353	-1.0431	-2.06066	down	2.06066	0.00152595	1	2	3	FALSE
YVGRPRPYNYWK	652	-1.21027	-0.978345	-0.231927	-1.1744	down	1.1744	0.00388545	0.189198	0.0914026	0.0977951	1.07014	up	1.07014	0.423575	-0.222402	0.0914026	-0.313804	-1.24298	down	1.24298	0.000189286	-0.222402	0.266769	-0.48917	-1.40364	down	1.40364	0.0110583	1	2	3	FALSE
YWQYRNKARWVV	653	-0.835895	-0.581506	-0.254389	-1.19283	down	1.19283	0.000875738	0.115482	0.146521	-0.0310389	-1.02175	down	1.02175	0.778409	-0.0689086	0.146521	-0.21543	-1.16105	down	1.16105	0.021087	-0.0689086	0.675585	-0.744493	-1.67539	down	1.67539	0.00510517	1	2	3	FALSE
YWRVGKLFNAGA	654	-1.18669	-0.924152	-0.262534	-1.19958	down	1.19958	0.00266311	0.296545	0.692144	-0.395599	-1.31549	down	1.31549	0.0136175	0.615084	0.692144	-0.0770595	-1.05487	down	1.05487	0.604885	0.615084	1.11618	-0.501097	-1.41529	down	1.41529	0.00176473	2	2	3	FALSE
