# Supplementary material for: Immunosignature Analysis of Myalgic Encephalomyelitis/Chronic Fatigue Syndrome (ME/CFS)
Source: Mol Neurobiol. 2018 Oct 8;56(6):4249–57. doi: 10.1007/s12035-018-1354-8 (PMC6505503; doi:10.1007/s12035-018-1354-8)
Supplement: Supplementary file 4 — (XLSX 19 kb) [file 12035_2018_1354_MOESM4_ESM.xlsx]

## Sheet: CPS_SignatureConcordance
	CPS001A	CPS001	CPS002	CPS004	CPS005	CPS006	DS0001	DS0002	DS0003	EX0001	EX0002	EX0003	Lombardi
CPS001A	256	256	256	256	6	256	239	71	8	0	0	256	0
CPS001	256	654	654	654	8	654	614	141	22	0	0	654	1
CPS002	256	654	6742	655	8	6742	615	141	22	200	100	6444	8
CPS004	256	654	655	1255	35	1255	1066	339	144	1	0	654	1
CPS005	6	8	8	35	35	35	35	35	35	0	0	8	0
CPS006	256	654	6742	1255	35	7342	1066	339	144	200	100	6444	8
DS0001	239	614	615	1066	35	1066	1066	206	73	1	0	614	1
DS0002	71	141	141	339	35	339	206	339	50	0	0	141	0
DS0003	8	22	22	144	35	144	73	50	144	0	0	22	0
EX0001	0	0	200	1	0	200	1	0	0	200	0	1	0
EX0002	0	0	100	0	0	100	0	0	0	0	100	1	0
EX0003	256	654	6444	654	8	6444	614	141	22	1	1	6444	8
Lombardi	0	1	8	1	0	8	1	0	0	0	0	8	25
